# Supplementary material for: A panoramic view of the virosphere in three wastewater treatment plants by integrating viral‐like particle‐concentrated and traditional non‐concentrated metagenomic approaches
Source: Imeta. 2024 Mar 29;3(3):e188. doi: 10.1002/imt2.188 (PMC11183165; doi:10.1002/imt2.188)
Supplement: Supplementary file 2 — Table S1: Information of samples and sequencing datasets from the three WWTPs. [file IMT2-3-e188-s001.xlsx]

## Sheet: S1
Table S1 Information of samples and sequencing datasets from the three WWTPs
ID	WWTP	Processing Unit	Dataset size (GB)
			VPC metagenome	NC metagenome	Meta-transcriptome (n = 3 replicates)
A1	A	Influent	11.01	39.71	20.91, 20.92, 19.86
A2		Primary settling tank	11.49	41.07	/
A3		Upflow anaerobic sludge blanket	11.6	40	/
A4		Primary facultative tank	9.58	39.43	19.90, 20.52, 20.88
A5		Primary aerobic tank	11.3	39.16	28.94, 26.47, 26.79
A6		Secondary facultative tank	10.13	39.73	/
A7		Secondary aerobic tank	11.27	40.05	/
A8		Secondary settling tank	11.6	42.58	/
A9		Effluent	10.89	41.05	/
B1	B	Influent	10.87	40.55	/
B2		Primary settling tank	11.58	40.61	/
B3		Upflow anaerobic sludge blanket	20.17	39.53	/
B4		Anaerobic sludge tank	23.01	38.66	/
B5		Primary facultative tank	9.98	38.95	/
B6		Primary aerobic tank	10.07	41.09	/
B7		Secondary facultative tank	18.44	39.81	/
B8		Secondary aerobic tank	9.94	37.95	/
B9		Secondary settling tank	19.64	39.25	/
B10		Effluent	16.79	19.36	/
C1	C	Influent	10.4	39.39	21.58, 20.70, 21.22
C2		Facultative tank	9.31	40.2	20.89, 19.94, 20.94
C3		Effluent	16.16	38.74	/
WWTP A: WWTP treating duckery wastewater in Yunfu, Guangdong Province, China.
WWTP B: WWTP treating swine wastewater in Yunfu, Guangdong Province, China.
WWTP C: WWTP treating municipal sewage in Shenzhen, Guangdong Province, China.
/: Not available.

## Sheet: 2C
	contig_id	contig_length	checkv_quality	completeness	provirus
1	A1_viral_merged_1	33528	Low-quality	33.28	No
2	A1_viral_merged_10	10295	High-quality	100	No
3	A1_viral_merged_100	5587	Complete	100	No
4	A1_viral_merged_101	5586	High-quality	96.75	No
5	A1_viral_merged_102	5568	High-quality	95.85	No
6	A1_viral_merged_103	5567	High-quality	100	No
7	A1_viral_merged_104	5559	Medium-quality	86.9	No
8	A1_viral_merged_105	5551	Complete	100	No
9	A1_viral_merged_106	5549	High-quality	95.88	No
10	A1_viral_merged_107	5534	Complete	100	No
11	A1_viral_merged_108	5503	High-quality	100	No
12	A1_viral_merged_109	5457	High-quality	99.37	No
13	A1_viral_merged_11	10223	Low-quality	14.16	No
14	A1_viral_merged_110	5413	High-quality	100	No
15	A1_viral_merged_111	5345	High-quality	100	No
16	A1_viral_merged_112	5329	Low-quality	12.88	No
17	A1_viral_merged_113	5325	High-quality	100	No
18	A1_viral_merged_114	5313	High-quality	100	No
19	A1_viral_merged_115	5310	High-quality	100	No
20	A1_viral_merged_116	5307	High-quality	100	No
21	A1_viral_merged_117	5303	Complete	100	No
22	A1_viral_merged_118	5302	Complete	100	No
23	A1_viral_merged_119	5286	High-quality	100	No
24	A1_viral_merged_12	9993	High-quality	100	No
25	A1_viral_merged_120	5266	High-quality	100	No
26	A1_viral_merged_121	5262	Complete	100	No
27	A1_viral_merged_122	5247	High-quality	100	No
28	A1_viral_merged_123	5207	High-quality	100	No
29	A1_viral_merged_124	5198	High-quality	100	No
30	A1_viral_merged_125	5194	Low-quality	4.46	No
31	A1_viral_merged_126	5187	High-quality	100	No
32	A1_viral_merged_127	5176	Medium-quality	81.26	No
33	A1_viral_merged_128	5168	High-quality	100	No
34	A1_viral_merged_129	5156	Medium-quality	79.31	No
35	A1_viral_merged_13	9701	High-quality	100	No
36	A1_viral_merged_130	5134	High-quality	100	No
37	A1_viral_merged_131	5133	High-quality	100	No
38	A1_viral_merged_133	5122	Medium-quality	87.79	No
39	A1_viral_merged_134	5120	Complete	100	No
40	A1_viral_merged_135	5116	High-quality	100	No
41	A1_viral_merged_136	5109	High-quality	99.28	No
42	A1_viral_merged_137	5107	High-quality	100	No
43	A1_viral_merged_138	5090	Complete	100	No
44	A1_viral_merged_139	5081	Complete	100	No
45	A1_viral_merged_14	9368	Low-quality	12.94	No
46	A1_viral_merged_140	5064	High-quality	99.37	No
47	A1_viral_merged_141	5061	High-quality	99.72	No
48	A1_viral_merged_142	5057	Low-quality	13.33	No
49	A1_viral_merged_143	5050	Medium-quality	78.92	No
50	A1_viral_merged_144	5048	Complete	100	No
51	A1_viral_merged_145	5045	Complete	100	No
52	A1_viral_merged_146	5033	High-quality	98.82	No
53	A1_viral_merged_147	5015	Medium-quality	80.36	No
54	A1_viral_merged_148	5014	High-quality	100	No
55	A1_viral_merged_149	5013	High-quality	92.48	No
56	A1_viral_merged_15	9252	Low-quality	11.93	No
57	A1_viral_merged_150	4918	Complete	100	No
58	A1_viral_merged_151	4889	Complete	100	No
59	A1_viral_merged_152	4876	Complete	100	No
60	A1_viral_merged_153	4847	Complete	100	No
61	A1_viral_merged_154	4841	Complete	100	No
62	A1_viral_merged_155	4827	Complete	100	No
63	A1_viral_merged_156	4818	Complete	100	No
64	A1_viral_merged_157	4807	Complete	100	No
65	A1_viral_merged_158	4804	Complete	100	No
66	A1_viral_merged_159	4802	Complete	100	No
67	A1_viral_merged_16	9239	High-quality	100	No
68	A1_viral_merged_160	4782	Complete	100	No
69	A1_viral_merged_161	4762	Complete	100	No
70	A1_viral_merged_162	4719	Complete	100	No
71	A1_viral_merged_163	4689	Complete	100	No
72	A1_viral_merged_164	4676	Complete	100	No
73	A1_viral_merged_165	4656	Complete	100	No
74	A1_viral_merged_166	4639	Complete	100	No
75	A1_viral_merged_167	4582	High-quality	100	No
76	A1_viral_merged_168	4576	Complete	100	No
77	A1_viral_merged_169	4554	Complete	100	No
78	A1_viral_merged_17	8959	High-quality	100	No
79	A1_viral_merged_170	4547	Complete	100	No
80	A1_viral_merged_171	4514	Complete	100	No
81	A1_viral_merged_172	4483	Complete	100	No
82	A1_viral_merged_173	4476	Complete	100	No
83	A1_viral_merged_174	4468	Complete	100	No
84	A1_viral_merged_175	4448	Complete	100	No
85	A1_viral_merged_176	4446	Complete	100	No
86	A1_viral_merged_177	4442	Complete	100	No
87	A1_viral_merged_178	4391	Complete	100	No
88	A1_viral_merged_179	4369	Complete	100	No
89	A1_viral_merged_18	8728	Low-quality	4.79	No
90	A1_viral_merged_180	4354	Complete	100	No
91	A1_viral_merged_181	4337	Complete	100	No
92	A1_viral_merged_182	4311	Complete	100	No
93	A1_viral_merged_183	4280	Complete	100	No
94	A1_viral_merged_184	4266	High-quality	100	No
95	A1_viral_merged_185	4239	Complete	100	No
96	A1_viral_merged_186	4165	Complete	100	No
97	A1_viral_merged_188	3488	Complete	100	No
98	A1_viral_merged_19	8705	High-quality	100	No
99	A1_viral_merged_191	3137	Complete	100	No
100	A1_viral_merged_192	3064	Medium-quality	73.63	No
101	A1_viral_merged_193	3005	Complete	100	No
102	A1_viral_merged_195	2836	Medium-quality	68.15	No
103	A1_viral_merged_196	2820	Complete	100	No
104	A1_viral_merged_198	2804	Complete	100	No
105	A1_viral_merged_199	2767	Medium-quality	66.49	No
106	A1_viral_merged_2	18779	Low-quality	29.8	No
107	A1_viral_merged_20	8472	Low-quality	12.55	No
108	A1_viral_merged_200	2766	Complete	100	No
109	A1_viral_merged_201	2748	Medium-quality	66.04	No
110	A1_viral_merged_202	2733	Complete	100	No
111	A1_viral_merged_203	2709	Complete	100	No
112	A1_viral_merged_204	2708	Complete	100	No
113	A1_viral_merged_205	2684	Complete	100	No
114	A1_viral_merged_206	2645	Complete	100	No
115	A1_viral_merged_208	2613	Complete	100	No
116	A1_viral_merged_209	2613	Complete	100	No
117	A1_viral_merged_21	8383	Low-quality	17.49	No
118	A1_viral_merged_210	2611	Complete	100	No
119	A1_viral_merged_211	2595	Complete	100	No
120	A1_viral_merged_212	2591	Complete	100	No
121	A1_viral_merged_213	2591	Complete	100	No
122	A1_viral_merged_214	2587	Complete	100	No
123	A1_viral_merged_215	2586	Complete	100	No
124	A1_viral_merged_216	2578	Complete	100	No
125	A1_viral_merged_217	2575	Complete	100	No
126	A1_viral_merged_218	2573	Complete	100	No
127	A1_viral_merged_219	2559	Complete	100	No
128	A1_viral_merged_22	8358	High-quality	100	No
129	A1_viral_merged_220	2554	Complete	100	No
130	A1_viral_merged_222	2526	Not-determined	0	No
131	A1_viral_merged_224	2523	Complete	100	No
132	A1_viral_merged_225	2520	Complete	100	No
133	A1_viral_merged_226	2514	Medium-quality	78.49	No
134	A1_viral_merged_227	2490	Complete	100	No
135	A1_viral_merged_228	2480	Complete	100	No
136	A1_viral_merged_229	2435	Complete	100	No
137	A1_viral_merged_23	8259	High-quality	100	No
138	A1_viral_merged_230	2423	Not-determined	0	No
139	A1_viral_merged_231	2413	Complete	100	No
140	A1_viral_merged_232	2411	Medium-quality	58.44	No
141	A1_viral_merged_233	2397	Complete	100	No
142	A1_viral_merged_234	2391	Not-determined	0	No
143	A1_viral_merged_235	2361	Complete	100	No
144	A1_viral_merged_236	2358	Complete	100	No
145	A1_viral_merged_237	2341	Complete	100	No
146	A1_viral_merged_238	2334	Complete	100	No
147	A1_viral_merged_239	2331	Medium-quality	72.78	No
148	A1_viral_merged_240	2328	Complete	100	No
149	A1_viral_merged_241	2326	Not-determined	0	No
150	A1_viral_merged_242	2319	Complete	100	No
151	A1_viral_merged_243	2299	Complete	100	No
152	A1_viral_merged_244	2290	Complete	100	No
153	A1_viral_merged_245	2273	Complete	100	No
154	A1_viral_merged_246	2272	Complete	100	No
155	A1_viral_merged_247	2268	Medium-quality	61.24	No
156	A1_viral_merged_248	2266	Complete	100	No
157	A1_viral_merged_25	8199	High-quality	100	No
158	A1_viral_merged_250	2244	Complete	100	No
159	A1_viral_merged_251	2233	Medium-quality	53.66	No
160	A1_viral_merged_252	2232	Medium-quality	59.78	No
161	A1_viral_merged_253	2221	Complete	100	No
162	A1_viral_merged_254	2221	Complete	100	No
163	A1_viral_merged_255	2213	Medium-quality	53.18	No
164	A1_viral_merged_256	2204	Medium-quality	52.96	No
165	A1_viral_merged_257	2198	Medium-quality	67.24	No
166	A1_viral_merged_258	2184	Low-quality	11.25	No
167	A1_viral_merged_259	2178	Medium-quality	68.01	No
168	A1_viral_merged_26	8179	High-quality	100	No
169	A1_viral_merged_260	2149	Complete	100	No
170	A1_viral_merged_261	2127	Medium-quality	65.07	No
171	A1_viral_merged_262	2119	Medium-quality	69.16	No
172	A1_viral_merged_263	2113	Complete	100	No
173	A1_viral_merged_264	2104	Medium-quality	56.61	No
174	A1_viral_merged_265	2081	Medium-quality	50.01	No
175	A1_viral_merged_266	2081	Medium-quality	50.01	No
176	A1_viral_merged_267	2071	Low-quality	49.77	No
177	A1_viral_merged_268	2071	Complete	100	No
178	A1_viral_merged_27	8170	Low-quality	8.52	No
179	A1_viral_merged_270	2060	Complete	100	No
180	A1_viral_merged_271	2055	Low-quality	49.38	No
181	A1_viral_merged_272	2054	Not-determined	0	No
182	A1_viral_merged_273	2048	Complete	100	No
183	A1_viral_merged_274	2039	Complete	100	No
184	A1_viral_merged_275	2024	Low-quality	48.64	No
185	A1_viral_merged_276	2015	Complete	100	No
186	A1_viral_merged_278	1998	Low-quality	48.01	No
187	A1_viral_merged_279	1985	Complete	100	No
188	A1_viral_merged_28	8123	Not-determined	0	No
189	A1_viral_merged_281	1963	Medium-quality	51.74	No
190	A1_viral_merged_282	1955	Medium-quality	71.82	No
191	A1_viral_merged_283	1954	Complete	100	No
192	A1_viral_merged_284	1948	Medium-quality	66.21	No
193	A1_viral_merged_285	1936	Low-quality	46.52	No
194	A1_viral_merged_286	1919	Low-quality	46.11	No
195	A1_viral_merged_287	1913	Complete	100	No
196	A1_viral_merged_288	1908	Low-quality	45.85	No
197	A1_viral_merged_29	8034	Low-quality	13.42	No
198	A1_viral_merged_290	1883	Low-quality	49.6	No
199	A1_viral_merged_291	1883	Complete	100	No
200	A1_viral_merged_292	1874	Medium-quality	66.07	No
201	A1_viral_merged_293	1863	Low-quality	44.77	No
202	A1_viral_merged_294	1860	Complete	100	No
203	A1_viral_merged_295	1852	Complete	100	No
204	A1_viral_merged_296	1851	Medium-quality	56.09	No
205	A1_viral_merged_297	1851	Low-quality	44.48	No
206	A1_viral_merged_298	1779	Medium-quality	54.42	No
207	A1_viral_merged_3	13578	Low-quality	13.28	No
208	A1_viral_merged_30	7957	High-quality	100	No
209	A1_viral_merged_301	1719	Low-quality	41.31	No
210	A1_viral_merged_302	1705	Low-quality	40.97	No
211	A1_viral_merged_303	1702	Low-quality	38.24	No
212	A1_viral_merged_305	1679	Low-quality	37.64	No
213	A1_viral_merged_306	1677	Not-determined	0	No
214	A1_viral_merged_307	1662	Complete	100	No
215	A1_viral_merged_309	1617	Medium-quality	66.61	No
216	A1_viral_merged_31	7833	High-quality	100	No
217	A1_viral_merged_310	1587	Low-quality	8.99	No
218	A1_viral_merged_312	1583	Low-quality	35.43	No
219	A1_viral_merged_314	1550	Low-quality	37.25	No
220	A1_viral_merged_317	1527	Low-quality	48.29	No
221	A1_viral_merged_319	1525	Low-quality	36.65	No
222	A1_viral_merged_32	7713	Low-quality	4.7	No
223	A1_viral_merged_320	1517	Low-quality	36.45	No
224	A1_viral_merged_33	7685	High-quality	100	No
225	A1_viral_merged_34	7660	High-quality	98.75	No
226	A1_viral_merged_35	7216	High-quality	100	No
227	A1_viral_merged_36	7200	High-quality	100	No
228	A1_viral_merged_37	7128	Low-quality	20.52	No
229	A1_viral_merged_38	7008	Low-quality	16.71	No
230	A1_viral_merged_39	6875	Low-quality	21.42	No
231	A1_viral_merged_4	12083	High-quality	100	No
232	A1_viral_merged_40	6816	High-quality	100	No
233	A1_viral_merged_41	6774	High-quality	100	No
234	A1_viral_merged_42	6684	High-quality	100	No
235	A1_viral_merged_43	6654	Complete	100	No
236	A1_viral_merged_44	6601	Complete	100	No
237	A1_viral_merged_45	6595	Complete	100	No
238	A1_viral_merged_46	6507	Complete	100	No
239	A1_viral_merged_47	6484	High-quality	100	No
240	A1_viral_merged_48	6407	High-quality	99.26	No
241	A1_viral_merged_49	6402	Complete	100	No
242	A1_viral_merged_5	11973	High-quality	100	No
243	A1_viral_merged_50	6362	High-quality	100	No
244	A1_viral_merged_51	6347	High-quality	100	No
245	A1_viral_merged_52	6326	High-quality	100	No
246	A1_viral_merged_53	6317	Complete	100	No
247	A1_viral_merged_54	6293	High-quality	99.33	No
248	A1_viral_merged_55	6274	Low-quality	10.62	No
249	A1_viral_merged_56	6265	Complete	100	No
250	A1_viral_merged_57	6264	Complete	100	No
251	A1_viral_merged_58	6261	High-quality	100	No
252	A1_viral_merged_59	6230	Complete	100	No
253	A1_viral_merged_6	11245	Low-quality	11.13	No
254	A1_viral_merged_60	6201	Medium-quality	52.96	No
255	A1_viral_merged_61	6197	High-quality	100	No
256	A1_viral_merged_62	6165	Low-quality	11.72	No
257	A1_viral_merged_63	6145	Complete	100	No
258	A1_viral_merged_64	6144	High-quality	98.57	No
259	A1_viral_merged_65	6128	Complete	100	No
260	A1_viral_merged_66	6117	High-quality	100	No
261	A1_viral_merged_67	6113	High-quality	100	No
262	A1_viral_merged_68	6110	High-quality	100	No
263	A1_viral_merged_69	6103	Complete	100	No
264	A1_viral_merged_7	11172	High-quality	100	No
265	A1_viral_merged_70	6103	High-quality	96.86	No
266	A1_viral_merged_71	6085	High-quality	100	No
267	A1_viral_merged_72	6069	Complete	100	No
268	A1_viral_merged_73	6034	High-quality	99.41	No
269	A1_viral_merged_74	6019	High-quality	95.17	No
270	A1_viral_merged_75	6005	Complete	100	No
271	A1_viral_merged_76	5995	High-quality	100	No
272	A1_viral_merged_77	5993	Complete	100	No
273	A1_viral_merged_78	5985	High-quality	97.21	No
274	A1_viral_merged_79	5978	Complete	100	No
275	A1_viral_merged_8	11144	High-quality	100	No
276	A1_viral_merged_80	5954	Complete	100	No
277	A1_viral_merged_81	5951	High-quality	93.99	No
278	A1_viral_merged_82	5939	High-quality	100	No
279	A1_viral_merged_83	5929	High-quality	95.69	No
280	A1_viral_merged_84	5867	High-quality	100	No
281	A1_viral_merged_85	5864	High-quality	100	No
282	A1_viral_merged_86	5850	High-quality	93.32	No
283	A1_viral_merged_87	5826	High-quality	100	No
284	A1_viral_merged_88	5792	High-quality	100	No
285	A1_viral_merged_89	5790	Low-quality	5.71	No
286	A1_viral_merged_9	10953	High-quality	100	No
287	A1_viral_merged_90	5761	High-quality	94.96	No
288	A1_viral_merged_91	5752	High-quality	100	No
289	A1_viral_merged_92	5674	Medium-quality	83.15	No
290	A1_viral_merged_93	5658	High-quality	100	No
291	A1_viral_merged_94	5658	High-quality	95.47	No
292	A1_viral_merged_95	5645	High-quality	98.01	No
293	A1_viral_merged_96	5641	High-quality	94.7	No
294	A1_viral_merged_97	5631	Medium-quality	89.32	No
295	A1_viral_merged_98	5619	High-quality	100	No
296	A1_viral_merged_99	5590	Complete	100	No
297	A9_viral_merged_1	111884	Complete	100	No
298	A9_viral_merged_10	20376	Low-quality	23.6	No
299	A9_viral_merged_100	4430	Complete	100	No
300	A9_viral_merged_101	4360	Complete	100	No
301	A9_viral_merged_102	4355	Complete	100	No
302	A9_viral_merged_103	4237	Complete	100	No
303	A9_viral_merged_105	4038	Complete	100	No
304	A9_viral_merged_106	3692	Complete	100	No
305	A9_viral_merged_108	3487	Complete	100	No
306	A9_viral_merged_109	3414	Complete	100	No
307	A9_viral_merged_11	20019	Low-quality	27.44	No
308	A9_viral_merged_110	3366	Complete	100	No
309	A9_viral_merged_111	3313	Complete	100	No
310	A9_viral_merged_112	3292	Medium-quality	87.1	No
311	A9_viral_merged_113	3251	Complete	100	No
312	A9_viral_merged_114	3211	Medium-quality	77.16	No
313	A9_viral_merged_116	2977	Medium-quality	71.54	No
314	A9_viral_merged_119	2864	Complete	100	No
315	A9_viral_merged_12	19481	Low-quality	37.65	No
316	A9_viral_merged_120	2811	Medium-quality	67.55	No
317	A9_viral_merged_121	2767	Complete	100	No
318	A9_viral_merged_122	2712	Medium-quality	65.17	No
319	A9_viral_merged_123	2673	Medium-quality	70.41	No
320	A9_viral_merged_124	2666	Complete	100	No
321	A9_viral_merged_127	2586	Complete	100	No
322	A9_viral_merged_128	2556	Complete	100	No
323	A9_viral_merged_129	2546	Complete	100	No
324	A9_viral_merged_13	14850	Low-quality	39.67	No
325	A9_viral_merged_131	2526	Not-determined	0	No
326	A9_viral_merged_132	2526	Not-determined	0	No
327	A9_viral_merged_133	2526	Not-determined	0	No
328	A9_viral_merged_134	2523	Not-determined	0	No
329	A9_viral_merged_135	2520	Complete	100	No
330	A9_viral_merged_136	2515	Medium-quality	78.52	No
331	A9_viral_merged_138	2503	Medium-quality	60.15	No
332	A9_viral_merged_139	2443	Low-quality	31.62	No
333	A9_viral_merged_141	2404	Complete	100	No
334	A9_viral_merged_143	2363	Medium-quality	56.78	No
335	A9_viral_merged_144	2355	Medium-quality	74.55	No
336	A9_viral_merged_145	2341	Medium-quality	56.26	No
337	A9_viral_merged_146	2330	Complete	100	No
338	A9_viral_merged_147	2329	Complete	100	No
339	A9_viral_merged_148	2326	Not-determined	0	No
340	A9_viral_merged_149	2303	Medium-quality	55.34	No
341	A9_viral_merged_15	12874	Low-quality	19.48	No
342	A9_viral_merged_150	2286	Medium-quality	54.93	No
343	A9_viral_merged_151	2272	Complete	100	No
344	A9_viral_merged_152	2268	Medium-quality	60.74	No
345	A9_viral_merged_153	2267	Low-quality	34.08	No
346	A9_viral_merged_154	2256	Medium-quality	54.21	No
347	A9_viral_merged_155	2238	Medium-quality	53.78	No
348	A9_viral_merged_156	2234	Complete	100	No
349	A9_viral_merged_157	2232	Medium-quality	59.78	No
350	A9_viral_merged_158	2224	Complete	100	No
351	A9_viral_merged_159	2223	Medium-quality	53.42	No
352	A9_viral_merged_16	12223	Low-quality	3.56	No
353	A9_viral_merged_160	2204	Medium-quality	52.96	No
354	A9_viral_merged_161	2193	Medium-quality	52.7	No
355	A9_viral_merged_163	2170	Medium-quality	52.15	No
356	A9_viral_merged_164	2165	Complete	100	No
357	A9_viral_merged_165	2162	Low-quality	30.89	No
358	A9_viral_merged_166	2127	Medium-quality	70.38	No
359	A9_viral_merged_167	2105	Medium-quality	56.84	No
360	A9_viral_merged_168	2099	Medium-quality	64.21	No
361	A9_viral_merged_17	11819	Low-quality	11.03	No
362	A9_viral_merged_170	2051	Complete	100	No
363	A9_viral_merged_172	2025	Low-quality	48.66	No
364	A9_viral_merged_173	2024	Low-quality	48.64	No
365	A9_viral_merged_178	1952	Complete	100	No
366	A9_viral_merged_179	1892	Complete	100	No
367	A9_viral_merged_180	1883	Complete	100	No
368	A9_viral_merged_181	1882	Medium-quality	59.58	No
369	A9_viral_merged_182	1815	Low-quality	43.62	No
370	A9_viral_merged_183	1778	Medium-quality	68.92	No
371	A9_viral_merged_185	1746	Medium-quality	73.55	No
372	A9_viral_merged_188	1703	Low-quality	45.06	No
373	A9_viral_merged_189	1677	Not-determined	0	No
374	A9_viral_merged_19	11591	Low-quality	10.34	No
375	A9_viral_merged_191	1635	Medium-quality	67.35	No
376	A9_viral_merged_193	1596	Medium-quality	58.05	No
377	A9_viral_merged_194	1588	Medium-quality	66.89	No
378	A9_viral_merged_195	1587	Low-quality	8.99	No
379	A9_viral_merged_199	1581	Not-determined	0	No
380	A9_viral_merged_2	52713	Medium-quality	78.99	No
381	A9_viral_merged_20	11462	Low-quality	6.47	No
382	A9_viral_merged_204	1525	Low-quality	36.65	No
383	A9_viral_merged_21	11368	Low-quality	22.89	No
384	A9_viral_merged_22	11317	Low-quality	15.13	No
385	A9_viral_merged_26	10632	Low-quality	26.5	No
386	A9_viral_merged_27	10124	Low-quality	14.97	No
387	A9_viral_merged_28	9977	Low-quality	26.13	No
388	A9_viral_merged_29	9840	Low-quality	11.92	No
389	A9_viral_merged_3	47499	Low-quality	42.66	No
390	A9_viral_merged_30	9182	Low-quality	15.16	No
391	A9_viral_merged_31	8954	Low-quality	22.45	No
392	A9_viral_merged_33	8344	High-quality	93.32	No
393	A9_viral_merged_34	7966	Low-quality	11.27	No
394	A9_viral_merged_35	7645	Low-quality	16.4	No
395	A9_viral_merged_36	7637	Low-quality	7.69	No
396	A9_viral_merged_38	7549	Low-quality	18	No
397	A9_viral_merged_39	7531	Low-quality	18.03	No
398	A9_viral_merged_4	43009	High-quality	97.85	No
399	A9_viral_merged_40	7210	Low-quality	11.79	No
400	A9_viral_merged_41	7198	Low-quality	7.47	No
401	A9_viral_merged_42	7190	Low-quality	13.13	No
402	A9_viral_merged_43	7019	Low-quality	13.57	No
403	A9_viral_merged_44	6894	Low-quality	7.55	No
404	A9_viral_merged_45	6876	Low-quality	17.22	No
405	A9_viral_merged_46	6719	Low-quality	9.07	No
406	A9_viral_merged_47	6522	Low-quality	17.4	No
407	A9_viral_merged_5	32646	Low-quality	45.03	No
408	A9_viral_merged_51	6158	Low-quality	9.23	No
409	A9_viral_merged_52	6050	Low-quality	3.44	No
410	A9_viral_merged_53	6038	Low-quality	4.06	No
411	A9_viral_merged_55	5935	Low-quality	8.29	No
412	A9_viral_merged_56	5916	Low-quality	4.09	No
413	A9_viral_merged_57	5890	Medium-quality	59.6	No
414	A9_viral_merged_59	5745	Medium-quality	64.25	No
415	A9_viral_merged_6	30371	Low-quality	40.8	No
416	A9_viral_merged_62	5696	Low-quality	9.82	No
417	A9_viral_merged_63	5678	Low-quality	8.11	No
418	A9_viral_merged_64	5619	Low-quality	8.09	No
419	A9_viral_merged_66	5593	Complete	100	No
420	A9_viral_merged_69	5559	Low-quality	9.82	No
421	A9_viral_merged_7	29377	Low-quality	37.57	No
422	A9_viral_merged_70	5462	Low-quality	10.6	No
423	A9_viral_merged_72	5411	Low-quality	2.93	No
424	A9_viral_merged_74	5305	Low-quality	3.07	No
425	A9_viral_merged_75	5262	Low-quality	8.66	No
426	A9_viral_merged_78	5135	Low-quality	2.68	No
427	A9_viral_merged_79	5132	Complete	100	No
428	A9_viral_merged_8	28960	Low-quality	27.06	No
429	A9_viral_merged_80	5132	Low-quality	2.73	No
430	A9_viral_merged_81	5108	Medium-quality	51.86	No
431	A9_viral_merged_83	5064	High-quality	100	No
432	A9_viral_merged_85	4942	Complete	100	No
433	A9_viral_merged_86	4802	High-quality	100	No
434	A9_viral_merged_87	4764	Complete	100	No
435	A9_viral_merged_88	4721	Complete	100	No
436	A9_viral_merged_89	4696	Complete	100	No
437	A9_viral_merged_9	27018	Low-quality	40.3	No
438	A9_viral_merged_90	4666	Complete	100	No
439	A9_viral_merged_91	4643	Complete	100	No
440	A9_viral_merged_92	4609	Complete	100	No
441	A9_viral_merged_93	4581	Complete	100	No
442	A9_viral_merged_94	4580	Complete	100	No
443	A9_viral_merged_95	4580	Complete	100	No
444	A9_viral_merged_97	4522	Complete	100	No
445	A9_viral_merged_98	4510	Complete	100	No
446	A9_viral_merged_99	4459	Complete	100	No
447	A2_viral_merged_1	24103	Low-quality	46.79	No
448	A2_viral_merged_10	10994	High-quality	100	No
449	A2_viral_merged_100	6293	High-quality	100	No
450	A2_viral_merged_101	6277	High-quality	100	No
451	A2_viral_merged_102	6274	Complete	100	No
452	A2_viral_merged_103	6270	Complete	100	No
453	A2_viral_merged_104	6268	High-quality	99.54	No
454	A2_viral_merged_105	6265	Complete	100	No
455	A2_viral_merged_106	6265	High-quality	100	No
456	A2_viral_merged_107	6260	High-quality	100	No
457	A2_viral_merged_108	6253	High-quality	100	No
458	A2_viral_merged_109	6247	Complete	100	No
459	A2_viral_merged_11	10886	Low-quality	31.37	No
460	A2_viral_merged_110	6242	Complete	100	No
461	A2_viral_merged_111	6230	Complete	100	No
462	A2_viral_merged_112	6227	High-quality	100	No
463	A2_viral_merged_113	6223	High-quality	100	No
464	A2_viral_merged_114	6223	High-quality	100	No
465	A2_viral_merged_115	6211	High-quality	100	No
466	A2_viral_merged_116	6210	High-quality	99.78	No
467	A2_viral_merged_117	6206	Low-quality	14.78	No
468	A2_viral_merged_118	6191	High-quality	99.74	No
469	A2_viral_merged_119	6177	High-quality	99.15	No
470	A2_viral_merged_12	10871	Low-quality	13.11	No
471	A2_viral_merged_120	6171	High-quality	99.45	No
472	A2_viral_merged_121	6169	Medium-quality	87.95	No
473	A2_viral_merged_122	6160	High-quality	100	No
474	A2_viral_merged_123	6145	Complete	100	No
475	A2_viral_merged_124	6143	Medium-quality	52.19	No
476	A2_viral_merged_125	6141	High-quality	98.43	No
477	A2_viral_merged_126	6133	High-quality	97.07	No
478	A2_viral_merged_127	6128	Complete	100	No
479	A2_viral_merged_128	6107	Complete	100	No
480	A2_viral_merged_129	6104	High-quality	100	No
481	A2_viral_merged_130	6100	High-quality	100	No
482	A2_viral_merged_131	6095	High-quality	100	No
483	A2_viral_merged_132	6082	High-quality	96.06	No
484	A2_viral_merged_133	6076	High-quality	100	No
485	A2_viral_merged_134	6071	High-quality	100	No
486	A2_viral_merged_135	6069	Complete	100	No
487	A2_viral_merged_136	6069	High-quality	100	No
488	A2_viral_merged_137	6058	Complete	100	No
489	A2_viral_merged_138	6035	High-quality	100	No
490	A2_viral_merged_139	6029	Complete	100	No
491	A2_viral_merged_14	10335	High-quality	93.2	No
492	A2_viral_merged_140	6019	High-quality	100	No
493	A2_viral_merged_141	6017	High-quality	100	No
494	A2_viral_merged_142	6016	Medium-quality	84.67	No
495	A2_viral_merged_143	6012	Complete	100	No
496	A2_viral_merged_144	6007	Complete	100	No
497	A2_viral_merged_145	6005	Complete	100	No
498	A2_viral_merged_146	5993	Complete	100	No
499	A2_viral_merged_147	5981	High-quality	100	No
500	A2_viral_merged_148	5980	Complete	100	No
501	A2_viral_merged_149	5975	High-quality	100	No
502	A2_viral_merged_15	10188	High-quality	100	No
503	A2_viral_merged_150	5967	High-quality	95.24	No
504	A2_viral_merged_151	5957	High-quality	98.2	No
505	A2_viral_merged_152	5955	High-quality	100	No
506	A2_viral_merged_153	5952	Complete	100	No
507	A2_viral_merged_154	5951	High-quality	100	No
508	A2_viral_merged_155	5939	High-quality	100	No
509	A2_viral_merged_156	5936	High-quality	99.58	No
510	A2_viral_merged_157	5935	High-quality	100	No
511	A2_viral_merged_158	5933	High-quality	100	No
512	A2_viral_merged_159	5912	Complete	100	No
513	A2_viral_merged_16	10051	Low-quality	5.68	No
514	A2_viral_merged_160	5893	High-quality	100	No
515	A2_viral_merged_161	5892	High-quality	98.92	No
516	A2_viral_merged_162	5891	Complete	100	No
517	A2_viral_merged_163	5890	High-quality	100	No
518	A2_viral_merged_164	5882	Complete	100	No
519	A2_viral_merged_165	5880	High-quality	100	No
520	A2_viral_merged_166	5872	Complete	100	No
521	A2_viral_merged_167	5866	High-quality	100	No
522	A2_viral_merged_168	5854	Complete	100	No
523	A2_viral_merged_169	5844	High-quality	96.43	No
524	A2_viral_merged_17	9864	High-quality	100	No
525	A2_viral_merged_170	5825	Complete	100	No
526	A2_viral_merged_171	5790	Low-quality	5.03	No
527	A2_viral_merged_172	5770	High-quality	100	No
528	A2_viral_merged_173	5768	High-quality	100	No
529	A2_viral_merged_174	5757	High-quality	93.94	No
530	A2_viral_merged_175	5740	High-quality	99.89	No
531	A2_viral_merged_176	5738	High-quality	98.8	No
532	A2_viral_merged_177	5736	Complete	100	No
533	A2_viral_merged_178	5716	High-quality	100	No
534	A2_viral_merged_179	5712	High-quality	100	No
535	A2_viral_merged_18	9800	High-quality	100	No
536	A2_viral_merged_180	5709	Medium-quality	89.43	No
537	A2_viral_merged_181	5697	High-quality	98.9	No
538	A2_viral_merged_182	5679	Complete	100	No
539	A2_viral_merged_183	5678	Complete	100	No
540	A2_viral_merged_184	5677	High-quality	98.63	No
541	A2_viral_merged_185	5668	Low-quality	9.27	No
542	A2_viral_merged_186	5667	High-quality	95.31	No
543	A2_viral_merged_187	5662	Medium-quality	85.78	No
544	A2_viral_merged_188	5661	High-quality	100	No
545	A2_viral_merged_189	5633	High-quality	95.34	No
546	A2_viral_merged_19	9426	High-quality	100	No
547	A2_viral_merged_190	5629	High-quality	100	No
548	A2_viral_merged_192	5610	High-quality	93.95	No
549	A2_viral_merged_193	5608	Complete	100	No
550	A2_viral_merged_194	5601	High-quality	100	No
551	A2_viral_merged_195	5587	Complete	100	No
552	A2_viral_merged_196	5581	Complete	100	No
553	A2_viral_merged_197	5575	Complete	100	No
554	A2_viral_merged_198	5568	High-quality	97.39	No
555	A2_viral_merged_199	5555	Low-quality	6.73	No
556	A2_viral_merged_2	18328	Low-quality	35.43	No
557	A2_viral_merged_20	9321	Complete	100	No
558	A2_viral_merged_201	5552	Complete	100	No
559	A2_viral_merged_202	5551	Complete	100	No
560	A2_viral_merged_203	5545	Complete	100	No
561	A2_viral_merged_204	5537	Complete	100	No
562	A2_viral_merged_205	5532	High-quality	92.87	No
563	A2_viral_merged_206	5514	High-quality	93.33	No
564	A2_viral_merged_207	5501	High-quality	100	No
565	A2_viral_merged_208	5485	High-quality	92.99	No
566	A2_viral_merged_209	5482	High-quality	100	No
567	A2_viral_merged_21	9293	High-quality	100	No
568	A2_viral_merged_210	5480	High-quality	100	No
569	A2_viral_merged_211	5478	High-quality	95.83	No
570	A2_viral_merged_212	5478	High-quality	92.08	No
571	A2_viral_merged_213	5468	Complete	100	No
572	A2_viral_merged_214	5467	Medium-quality	76.94	No
573	A2_viral_merged_215	5448	High-quality	95.23	No
574	A2_viral_merged_216	5443	Not-determined	0	No
575	A2_viral_merged_217	5431	High-quality	97.3	No
576	A2_viral_merged_218	5399	High-quality	100	No
577	A2_viral_merged_219	5391	Medium-quality	85.63	No
578	A2_viral_merged_22	9265	High-quality	100	No
579	A2_viral_merged_220	5386	Medium-quality	82.06	No
580	A2_viral_merged_221	5368	High-quality	94.63	No
581	A2_viral_merged_222	5365	Complete	100	No
582	A2_viral_merged_223	5347	Complete	100	No
583	A2_viral_merged_224	5347	High-quality	93.32	No
584	A2_viral_merged_225	5311	Complete	100	No
585	A2_viral_merged_226	5303	Complete	100	No
586	A2_viral_merged_227	5302	High-quality	100	No
587	A2_viral_merged_228	5302	Low-quality	5.25	No
588	A2_viral_merged_229	5295	Complete	100	No
589	A2_viral_merged_23	9184	High-quality	100	No
590	A2_viral_merged_230	5291	High-quality	92.14	No
591	A2_viral_merged_231	5282	Medium-quality	82.44	No
592	A2_viral_merged_232	5282	High-quality	100	No
593	A2_viral_merged_233	5266	Complete	100	No
594	A2_viral_merged_234	5265	Medium-quality	82.3	No
595	A2_viral_merged_235	5257	High-quality	100	No
596	A2_viral_merged_236	5244	Complete	100	No
597	A2_viral_merged_237	5242	High-quality	100	No
598	A2_viral_merged_238	5241	High-quality	100	No
599	A2_viral_merged_239	5236	High-quality	100	No
600	A2_viral_merged_24	9176	Complete	100	No
601	A2_viral_merged_240	5235	High-quality	100	No
602	A2_viral_merged_241	5233	High-quality	100	No
603	A2_viral_merged_242	5232	High-quality	91.4	No
604	A2_viral_merged_243	5219	High-quality	100	No
605	A2_viral_merged_245	5213	High-quality	100	No
606	A2_viral_merged_246	5209	High-quality	91.16	No
607	A2_viral_merged_247	5207	High-quality	100	No
608	A2_viral_merged_248	5207	High-quality	100	No
609	A2_viral_merged_249	5206	Complete	100	No
610	A2_viral_merged_25	9176	High-quality	100	No
611	A2_viral_merged_250	5189	Complete	100	No
612	A2_viral_merged_251	5185	Complete	100	No
613	A2_viral_merged_252	5183	Medium-quality	79.67	No
614	A2_viral_merged_253	5179	High-quality	100	No
615	A2_viral_merged_254	5177	High-quality	100	No
616	A2_viral_merged_256	5173	High-quality	100	No
617	A2_viral_merged_257	5170	Complete	100	No
618	A2_viral_merged_258	5161	High-quality	100	No
619	A2_viral_merged_259	5156	High-quality	100	No
620	A2_viral_merged_26	9066	High-quality	100	No
621	A2_viral_merged_260	5139	Complete	100	No
622	A2_viral_merged_261	5135	High-quality	100	No
623	A2_viral_merged_262	5134	High-quality	100	No
624	A2_viral_merged_263	5128	High-quality	100	No
625	A2_viral_merged_264	5127	High-quality	100	No
626	A2_viral_merged_265	5124	Medium-quality	82.02	No
627	A2_viral_merged_266	5120	Complete	100	No
628	A2_viral_merged_267	5119	High-quality	100	No
629	A2_viral_merged_268	5111	Medium-quality	83.61	No
630	A2_viral_merged_269	5111	High-quality	100	No
631	A2_viral_merged_27	8959	High-quality	100	No
632	A2_viral_merged_270	5110	Medium-quality	86.92	No
633	A2_viral_merged_271	5107	Complete	100	No
634	A2_viral_merged_272	5104	High-quality	100	No
635	A2_viral_merged_273	5094	Complete	100	No
636	A2_viral_merged_274	5092	High-quality	100	No
637	A2_viral_merged_275	5087	Complete	100	No
638	A2_viral_merged_276	5085	High-quality	100	No
639	A2_viral_merged_277	5084	High-quality	100	No
640	A2_viral_merged_278	5083	High-quality	100	No
641	A2_viral_merged_279	5074	High-quality	100	No
642	A2_viral_merged_28	8836	Medium-quality	62.4	No
643	A2_viral_merged_280	5069	Complete	100	No
644	A2_viral_merged_281	5066	High-quality	99.2	No
645	A2_viral_merged_282	5057	Complete	100	No
646	A2_viral_merged_283	5055	High-quality	100	No
647	A2_viral_merged_284	5055	High-quality	99.81	No
648	A2_viral_merged_285	5048	Complete	100	No
649	A2_viral_merged_286	5045	High-quality	100	No
650	A2_viral_merged_287	5045	Medium-quality	79.43	No
651	A2_viral_merged_288	5044	High-quality	100	No
652	A2_viral_merged_289	5041	Medium-quality	88.2	No
653	A2_viral_merged_29	8705	Low-quality	4.78	No
654	A2_viral_merged_290	5034	Complete	100	No
655	A2_viral_merged_291	5022	High-quality	98.62	No
656	A2_viral_merged_292	5019	High-quality	100	No
657	A2_viral_merged_293	5004	High-quality	98.33	No
658	A2_viral_merged_294	5004	High-quality	100	No
659	A2_viral_merged_295	5001	High-quality	100	No
660	A2_viral_merged_296	4990	Complete	100	No
661	A2_viral_merged_297	4988	Complete	100	No
662	A2_viral_merged_298	4972	Complete	100	No
663	A2_viral_merged_299	4959	Complete	100	No
664	A2_viral_merged_3	12765	High-quality	100	No
665	A2_viral_merged_30	8570	High-quality	100	No
666	A2_viral_merged_300	4958	Complete	100	No
667	A2_viral_merged_301	4918	Complete	100	No
668	A2_viral_merged_302	4909	Complete	100	No
669	A2_viral_merged_303	4909	Complete	100	No
670	A2_viral_merged_304	4906	Complete	100	No
671	A2_viral_merged_305	4889	Complete	100	No
672	A2_viral_merged_306	4887	Complete	100	No
673	A2_viral_merged_307	4887	Complete	100	No
674	A2_viral_merged_308	4874	Complete	100	No
675	A2_viral_merged_309	4872	Complete	100	No
676	A2_viral_merged_31	8561	High-quality	100	No
677	A2_viral_merged_310	4871	Complete	100	No
678	A2_viral_merged_311	4847	Complete	100	No
679	A2_viral_merged_312	4845	Complete	100	No
680	A2_viral_merged_313	4841	Complete	100	No
681	A2_viral_merged_314	4840	Complete	100	No
682	A2_viral_merged_315	4838	Complete	100	No
683	A2_viral_merged_316	4807	Complete	100	No
684	A2_viral_merged_317	4804	Complete	100	No
685	A2_viral_merged_318	4795	Complete	100	No
686	A2_viral_merged_319	4783	Complete	100	No
687	A2_viral_merged_32	8419	High-quality	100	No
688	A2_viral_merged_320	4782	Complete	100	No
689	A2_viral_merged_321	4782	Complete	100	No
690	A2_viral_merged_322	4774	Complete	100	No
691	A2_viral_merged_323	4767	Complete	100	No
692	A2_viral_merged_324	4762	Complete	100	No
693	A2_viral_merged_325	4750	Complete	100	No
694	A2_viral_merged_326	4741	Complete	100	No
695	A2_viral_merged_328	4724	Complete	100	No
696	A2_viral_merged_329	4702	Complete	100	No
697	A2_viral_merged_330	4697	Complete	100	No
698	A2_viral_merged_331	4692	Complete	100	No
699	A2_viral_merged_332	4692	Complete	100	No
700	A2_viral_merged_333	4692	Complete	100	No
701	A2_viral_merged_334	4691	Complete	100	No
702	A2_viral_merged_335	4689	Complete	100	No
703	A2_viral_merged_336	4679	Complete	100	No
704	A2_viral_merged_337	4679	Complete	100	No
705	A2_viral_merged_338	4678	Complete	100	No
706	A2_viral_merged_339	4676	Complete	100	No
707	A2_viral_merged_34	8382	High-quality	100	No
708	A2_viral_merged_340	4659	Complete	100	No
709	A2_viral_merged_341	4658	Complete	100	No
710	A2_viral_merged_342	4656	Complete	100	No
711	A2_viral_merged_343	4656	Complete	100	No
712	A2_viral_merged_344	4651	Complete	100	No
713	A2_viral_merged_345	4648	Complete	100	No
714	A2_viral_merged_346	4646	Complete	100	No
715	A2_viral_merged_347	4646	Complete	100	No
716	A2_viral_merged_348	4637	Complete	100	No
717	A2_viral_merged_349	4636	Complete	100	No
718	A2_viral_merged_35	8286	High-quality	100	No
719	A2_viral_merged_350	4621	Complete	100	No
720	A2_viral_merged_351	4602	Complete	100	No
721	A2_viral_merged_352	4595	Complete	100	No
722	A2_viral_merged_353	4590	Complete	100	No
723	A2_viral_merged_354	4583	Complete	100	No
724	A2_viral_merged_355	4561	Complete	100	No
725	A2_viral_merged_356	4554	Complete	100	No
726	A2_viral_merged_357	4515	Complete	100	No
727	A2_viral_merged_358	4514	Complete	100	No
728	A2_viral_merged_359	4508	Complete	100	No
729	A2_viral_merged_36	8282	High-quality	100	No
730	A2_viral_merged_360	4498	Complete	100	No
731	A2_viral_merged_361	4496	Complete	100	No
732	A2_viral_merged_362	4483	Complete	100	No
733	A2_viral_merged_363	4476	Complete	100	No
734	A2_viral_merged_364	4474	Complete	100	No
735	A2_viral_merged_365	4470	Complete	100	No
736	A2_viral_merged_366	4468	Complete	100	No
737	A2_viral_merged_367	4460	Complete	100	No
738	A2_viral_merged_368	4448	Complete	100	No
739	A2_viral_merged_369	4446	Complete	100	No
740	A2_viral_merged_37	8165	High-quality	100	No
741	A2_viral_merged_370	4427	Complete	100	No
742	A2_viral_merged_371	4422	Complete	100	No
743	A2_viral_merged_372	4419	Complete	100	No
744	A2_viral_merged_373	4411	Complete	100	No
745	A2_viral_merged_374	4404	Complete	100	No
746	A2_viral_merged_375	4391	Complete	100	No
747	A2_viral_merged_376	4386	Complete	100	No
748	A2_viral_merged_377	4381	Complete	100	No
749	A2_viral_merged_378	4375	Complete	100	No
750	A2_viral_merged_379	4339	Complete	100	No
751	A2_viral_merged_38	8162	High-quality	100	No
752	A2_viral_merged_380	4328	Complete	100	No
753	A2_viral_merged_381	4316	Complete	100	No
754	A2_viral_merged_382	4298	Complete	100	No
755	A2_viral_merged_383	4288	Complete	100	No
756	A2_viral_merged_384	4280	Complete	100	No
757	A2_viral_merged_385	4266	Complete	100	No
758	A2_viral_merged_386	4251	Complete	100	No
759	A2_viral_merged_387	4237	Complete	100	No
760	A2_viral_merged_388	4221	Complete	100	No
761	A2_viral_merged_389	4203	Complete	100	No
762	A2_viral_merged_39	8067	High-quality	92.54	No
763	A2_viral_merged_391	4182	Complete	100	No
764	A2_viral_merged_392	4177	Complete	100	No
765	A2_viral_merged_393	4155	Complete	100	No
766	A2_viral_merged_395	3963	Complete	100	No
767	A2_viral_merged_396	3919	High-quality	100	No
768	A2_viral_merged_397	3495	Not-determined	0	No
769	A2_viral_merged_398	3487	Complete	100	No
770	A2_viral_merged_399	3445	Complete	100	No
771	A2_viral_merged_4	12635	Low-quality	25.11	No
772	A2_viral_merged_40	7902	High-quality	100	No
773	A2_viral_merged_401	3366	Complete	100	No
774	A2_viral_merged_402	3335	Complete	100	No
775	A2_viral_merged_403	3288	Not-determined	0	No
776	A2_viral_merged_404	3276	Complete	100	No
777	A2_viral_merged_406	3251	Complete	100	No
778	A2_viral_merged_407	3183	Complete	100	No
779	A2_viral_merged_408	3161	Complete	100	No
780	A2_viral_merged_409	3148	Complete	100	No
781	A2_viral_merged_41	7743	High-quality	100	No
782	A2_viral_merged_410	3137	Complete	100	No
783	A2_viral_merged_412	3081	Medium-quality	61.63	No
784	A2_viral_merged_413	3045	Complete	100	No
785	A2_viral_merged_414	3004	Complete	100	No
786	A2_viral_merged_416	2977	Medium-quality	71.54	No
787	A2_viral_merged_417	2898	Medium-quality	69.64	No
788	A2_viral_merged_42	7700	High-quality	100	No
789	A2_viral_merged_420	2863	Complete	100	No
790	A2_viral_merged_421	2860	Low-quality	6	No
791	A2_viral_merged_422	2856	Complete	100	No
792	A2_viral_merged_423	2837	Medium-quality	68.17	No
793	A2_viral_merged_424	2811	Complete	100	No
794	A2_viral_merged_425	2800	Medium-quality	67.29	No
795	A2_viral_merged_426	2768	Complete	100	No
796	A2_viral_merged_427	2766	Complete	100	No
797	A2_viral_merged_428	2753	Complete	100	No
798	A2_viral_merged_429	2734	Complete	100	No
799	A2_viral_merged_43	7608	Complete	100	No
800	A2_viral_merged_430	2733	Complete	100	No
801	A2_viral_merged_431	2709	Complete	100	No
802	A2_viral_merged_432	2708	Medium-quality	65.07	No
803	A2_viral_merged_433	2701	Complete	100	No
804	A2_viral_merged_434	2691	Complete	100	No
805	A2_viral_merged_435	2666	Complete	100	No
806	A2_viral_merged_437	2613	Complete	100	No
807	A2_viral_merged_438	2612	Complete	100	No
808	A2_viral_merged_439	2611	Complete	100	No
809	A2_viral_merged_44	7580	Medium-quality	64.14	No
810	A2_viral_merged_440	2593	Complete	100	No
811	A2_viral_merged_441	2593	Complete	100	No
812	A2_viral_merged_442	2592	Complete	100	No
813	A2_viral_merged_443	2591	Complete	100	No
814	A2_viral_merged_444	2589	Complete	100	No
815	A2_viral_merged_445	2587	Complete	100	No
816	A2_viral_merged_446	2586	Complete	100	No
817	A2_viral_merged_447	2578	Complete	100	No
818	A2_viral_merged_448	2573	Complete	100	No
819	A2_viral_merged_449	2559	Complete	100	No
820	A2_viral_merged_45	7569	High-quality	100	No
821	A2_viral_merged_450	2543	Complete	100	No
822	A2_viral_merged_451	2536	Complete	100	No
823	A2_viral_merged_453	2526	Not-determined	0	No
824	A2_viral_merged_454	2526	Not-determined	0	No
825	A2_viral_merged_455	2526	Not-determined	0	No
826	A2_viral_merged_456	2525	Complete	100	No
827	A2_viral_merged_457	2523	Complete	100	No
828	A2_viral_merged_458	2520	Complete	100	No
829	A2_viral_merged_459	2508	Medium-quality	78.3	No
830	A2_viral_merged_46	7513	High-quality	100	No
831	A2_viral_merged_460	2490	Complete	100	No
832	A2_viral_merged_462	2451	Complete	100	No
833	A2_viral_merged_463	2450	Complete	100	No
834	A2_viral_merged_464	2435	Complete	100	No
835	A2_viral_merged_465	2425	Not-determined	0	No
836	A2_viral_merged_466	2413	Complete	100	No
837	A2_viral_merged_467	2407	Medium-quality	57.84	No
838	A2_viral_merged_468	2403	Medium-quality	75.03	No
839	A2_viral_merged_469	2401	Medium-quality	58.2	No
840	A2_viral_merged_47	7463	High-quality	100	No
841	A2_viral_merged_470	2371	Complete	100	No
842	A2_viral_merged_472	2361	Complete	100	No
843	A2_viral_merged_473	2343	Medium-quality	73.15	No
844	A2_viral_merged_474	2334	Complete	100	No
845	A2_viral_merged_475	2334	Complete	100	No
846	A2_viral_merged_476	2328	Complete	100	No
847	A2_viral_merged_477	2319	Complete	100	No
848	A2_viral_merged_478	2312	Complete	100	No
849	A2_viral_merged_479	2299	Complete	100	No
850	A2_viral_merged_48	7376	High-quality	100	No
851	A2_viral_merged_480	2298	Low-quality	32.03	No
852	A2_viral_merged_481	2273	Complete	100	No
853	A2_viral_merged_482	2273	Medium-quality	54.62	No
854	A2_viral_merged_483	2272	Complete	100	No
855	A2_viral_merged_484	2268	Complete	100	No
856	A2_viral_merged_485	2256	Medium-quality	54.21	No
857	A2_viral_merged_486	2244	Complete	100	No
858	A2_viral_merged_487	2232	Medium-quality	59.78	No
859	A2_viral_merged_488	2225	Complete	100	No
860	A2_viral_merged_489	2224	Complete	100	No
861	A2_viral_merged_49	7323	Low-quality	11.91	No
862	A2_viral_merged_490	2213	Medium-quality	53.18	No
863	A2_viral_merged_491	2167	Complete	100	No
864	A2_viral_merged_492	2150	Complete	100	No
865	A2_viral_merged_493	2149	Medium-quality	51.64	No
866	A2_viral_merged_494	2140	Low-quality	31.7	No
867	A2_viral_merged_495	2121	Medium-quality	64.88	No
868	A2_viral_merged_496	2116	Medium-quality	50.85	No
869	A2_viral_merged_497	2109	Complete	100	No
870	A2_viral_merged_498	2104	Medium-quality	58.23	No
871	A2_viral_merged_499	2099	Medium-quality	50.44	No
872	A2_viral_merged_5	12340	High-quality	100	No
873	A2_viral_merged_50	7311	High-quality	98.39	No
874	A2_viral_merged_500	2098	Complete	100	No
875	A2_viral_merged_501	2097	Complete	100	No
876	A2_viral_merged_502	2081	Medium-quality	50.01	No
877	A2_viral_merged_503	2071	Complete	100	No
878	A2_viral_merged_504	2067	Low-quality	49.67	No
879	A2_viral_merged_506	2060	Complete	100	No
880	A2_viral_merged_507	2056	Low-quality	49.41	No
881	A2_viral_merged_508	2055	Low-quality	49.38	No
882	A2_viral_merged_509	2039	Complete	100	No
883	A2_viral_merged_51	7105	High-quality	100	No
884	A2_viral_merged_510	2024	Low-quality	48.64	No
885	A2_viral_merged_511	2019	Complete	100	No
886	A2_viral_merged_512	2016	Complete	100	No
887	A2_viral_merged_513	2015	Complete	100	No
888	A2_viral_merged_514	2015	Complete	100	No
889	A2_viral_merged_516	1998	Medium-quality	78.31	No
890	A2_viral_merged_517	1995	Low-quality	47.94	No
891	A2_viral_merged_518	1990	Low-quality	42.25	No
892	A2_viral_merged_519	1990	Complete	100	No
893	A2_viral_merged_52	6941	High-quality	100	No
894	A2_viral_merged_520	1985	Low-quality	47.7	No
895	A2_viral_merged_521	1979	Complete	100	No
896	A2_viral_merged_522	1979	Low-quality	18.64	No
897	A2_viral_merged_523	1977	Not-determined	0	No
898	A2_viral_merged_524	1976	Medium-quality	74.62	No
899	A2_viral_merged_525	1959	Low-quality	16.84	No
900	A2_viral_merged_526	1958	Low-quality	47.05	No
901	A2_viral_merged_528	1954	Complete	100	No
902	A2_viral_merged_529	1952	Low-quality	46.91	No
903	A2_viral_merged_53	6874	High-quality	100	No
904	A2_viral_merged_530	1949	Medium-quality	51.37	No
905	A2_viral_merged_532	1936	Low-quality	46.52	No
906	A2_viral_merged_534	1913	Complete	100	No
907	A2_viral_merged_535	1906	Complete	100	No
908	A2_viral_merged_536	1905	Low-quality	45.78	No
909	A2_viral_merged_537	1883	Low-quality	49.6	No
910	A2_viral_merged_538	1872	Low-quality	44.98	No
911	A2_viral_merged_539	1867	Low-quality	40.81	No
912	A2_viral_merged_54	6872	High-quality	100	No
913	A2_viral_merged_540	1861	Low-quality	34.44	No
914	A2_viral_merged_541	1851	Low-quality	44.48	No
915	A2_viral_merged_542	1847	Complete	100	No
916	A2_viral_merged_543	1845	Complete	100	No
917	A2_viral_merged_544	1845	Complete	100	No
918	A2_viral_merged_545	1838	Complete	100	No
919	A2_viral_merged_548	1705	Low-quality	40.97	No
920	A2_viral_merged_549	1702	Low-quality	38.24	No
921	A2_viral_merged_55	6870	High-quality	100	No
922	A2_viral_merged_550	1701	Low-quality	45.01	No
923	A2_viral_merged_551	1687	Low-quality	34.64	No
924	A2_viral_merged_553	1662	Complete	100	No
925	A2_viral_merged_555	1587	Low-quality	8.99	No
926	A2_viral_merged_559	1538	Medium-quality	55.94	No
927	A2_viral_merged_56	6855	High-quality	100	No
928	A2_viral_merged_561	1527	Low-quality	48.29	No
929	A2_viral_merged_563	1525	Low-quality	36.65	No
930	A2_viral_merged_57	6773	High-quality	100	No
931	A2_viral_merged_58	6744	Low-quality	9.18	No
932	A2_viral_merged_59	6733	Complete	100	No
933	A2_viral_merged_6	12321	High-quality	100	No
934	A2_viral_merged_60	6726	Complete	100	No
935	A2_viral_merged_61	6718	High-quality	100	No
936	A2_viral_merged_62	6705	High-quality	100	No
937	A2_viral_merged_63	6697	High-quality	100	No
938	A2_viral_merged_64	6662	High-quality	100	No
939	A2_viral_merged_65	6646	High-quality	100	No
940	A2_viral_merged_66	6634	High-quality	100	No
941	A2_viral_merged_67	6623	Complete	100	No
942	A2_viral_merged_68	6613	High-quality	100	No
943	A2_viral_merged_69	6611	Complete	100	No
944	A2_viral_merged_7	11488	High-quality	100	No
945	A2_viral_merged_70	6601	Complete	100	No
946	A2_viral_merged_71	6595	Complete	100	No
947	A2_viral_merged_72	6560	Complete	100	No
948	A2_viral_merged_73	6560	Complete	100	No
949	A2_viral_merged_74	6555	High-quality	100	No
950	A2_viral_merged_75	6546	High-quality	100	No
951	A2_viral_merged_76	6521	High-quality	100	No
952	A2_viral_merged_77	6515	High-quality	100	No
953	A2_viral_merged_78	6511	High-quality	100	No
954	A2_viral_merged_79	6496	High-quality	100	No
955	A2_viral_merged_8	11360	High-quality	100	No
956	A2_viral_merged_80	6494	High-quality	100	No
957	A2_viral_merged_81	6491	Complete	100	No
958	A2_viral_merged_82	6479	High-quality	100	No
959	A2_viral_merged_83	6475	Low-quality	10.83	No
960	A2_viral_merged_84	6419	High-quality	100	No
961	A2_viral_merged_85	6407	High-quality	100	No
962	A2_viral_merged_86	6404	Complete	100	No
963	A2_viral_merged_87	6398	High-quality	100	No
964	A2_viral_merged_88	6394	High-quality	100	No
965	A2_viral_merged_89	6386	High-quality	99.8	No
966	A2_viral_merged_9	11085	Low-quality	13.48	No
967	A2_viral_merged_90	6354	High-quality	100	No
968	A2_viral_merged_91	6351	Complete	100	No
969	A2_viral_merged_92	6342	High-quality	96.59	No
970	A2_viral_merged_93	6341	Complete	100	No
971	A2_viral_merged_94	6339	High-quality	100	No
972	A2_viral_merged_95	6332	High-quality	100	No
973	A2_viral_merged_96	6328	High-quality	100	No
974	A2_viral_merged_97	6317	Complete	100	No
975	A2_viral_merged_98	6314	High-quality	100	No
976	A2_viral_merged_99	6311	High-quality	99.46	No
977	A3_viral_merged_1	89848	Medium-quality	65.85	No
978	A3_viral_merged_10	12446	Low-quality	23.98	No
979	A3_viral_merged_100	2526	Not-determined	0	No
980	A3_viral_merged_101	2515	Medium-quality	78.52	No
981	A3_viral_merged_102	2505	Complete	100	No
982	A3_viral_merged_103	2505	Complete	100	No
983	A3_viral_merged_105	2494	Complete	100	No
984	A3_viral_merged_106	2489	Not-determined	0	No
985	A3_viral_merged_108	2450	Complete	100	No
986	A3_viral_merged_109	2425	Not-determined	0	No
987	A3_viral_merged_11	12134	Low-quality	14.75	No
988	A3_viral_merged_111	2407	Medium-quality	57.84	No
989	A3_viral_merged_112	2404	Complete	100	No
990	A3_viral_merged_113	2391	Not-determined	0	No
991	A3_viral_merged_114	2388	Medium-quality	57.88	No
992	A3_viral_merged_117	2361	Complete	100	No
993	A3_viral_merged_118	2298	Complete	100	No
994	A3_viral_merged_119	2292	Complete	100	No
995	A3_viral_merged_12	11790	Low-quality	25.14	No
996	A3_viral_merged_120	2273	Complete	100	No
997	A3_viral_merged_121	2273	Medium-quality	54.62	No
998	A3_viral_merged_122	2268	Complete	100	No
999	A3_viral_merged_123	2262	Complete	100	No
1000	A3_viral_merged_124	2256	Medium-quality	54.21	No
1001	A3_viral_merged_125	2237	Medium-quality	53.76	No
1002	A3_viral_merged_126	2232	Medium-quality	50.23	No
1003	A3_viral_merged_127	2213	Medium-quality	53.18	No
1004	A3_viral_merged_128	2204	Medium-quality	52.96	No
1005	A3_viral_merged_129	2196	Complete	100	No
1006	A3_viral_merged_13	11173	Low-quality	21.57	No
1007	A3_viral_merged_130	2193	Not-determined	0	No
1008	A3_viral_merged_131	2186	Complete	100	No
1009	A3_viral_merged_132	2180	Complete	100	No
1010	A3_viral_merged_133	2173	Complete	100	No
1011	A3_viral_merged_134	2133	Medium-quality	51.26	No
1012	A3_viral_merged_135	2127	Not-determined	0	No
1013	A3_viral_merged_136	2103	Complete	100	No
1014	A3_viral_merged_137	2097	Complete	100	No
1015	A3_viral_merged_138	2093	Medium-quality	50.3	No
1016	A3_viral_merged_139	2091	Medium-quality	50.25	No
1017	A3_viral_merged_14	11044	Low-quality	9.16	No
1018	A3_viral_merged_141	2023	Low-quality	48.61	No
1019	A3_viral_merged_142	2008	Medium-quality	52.92	No
1020	A3_viral_merged_145	1952	Complete	100	No
1021	A3_viral_merged_147	1948	Medium-quality	73.77	No
1022	A3_viral_merged_148	1923	Low-quality	48.91	No
1023	A3_viral_merged_149	1922	Low-quality	46.19	No
1024	A3_viral_merged_15	10916	Low-quality	22.76	No
1025	A3_viral_merged_150	1913	Complete	100	No
1026	A3_viral_merged_151	1906	Complete	100	No
1027	A3_viral_merged_152	1883	Low-quality	49.6	No
1028	A3_viral_merged_154	1866	Medium-quality	59.07	No
1029	A3_viral_merged_155	1767	Medium-quality	66.92	No
1030	A3_viral_merged_156	1703	Low-quality	45.06	No
1031	A3_viral_merged_157	1635	Medium-quality	67.35	No
1032	A3_viral_merged_16	10857	High-quality	100	No
1033	A3_viral_merged_160	1587	Low-quality	8.99	No
1034	A3_viral_merged_162	1525	Medium-quality	65.9	No
1035	A3_viral_merged_17	10622	Low-quality	16.35	No
1036	A3_viral_merged_18	10451	Low-quality	19.46	No
1037	A3_viral_merged_19	9905	Low-quality	19.16	No
1038	A3_viral_merged_2	59433	Complete	100	No
1039	A3_viral_merged_20	8678	Low-quality	18.86	No
1040	A3_viral_merged_21	8388	Low-quality	13.99	No
1041	A3_viral_merged_22	8382	Low-quality	14.43	No
1042	A3_viral_merged_24	8238	Low-quality	17.11	No
1043	A3_viral_merged_25	7975	Low-quality	15.42	No
1044	A3_viral_merged_26	7968	Low-quality	13.16	No
1045	A3_viral_merged_28	7682	Low-quality	12.68	No
1046	A3_viral_merged_29	7620	Low-quality	10.32	No
1047	A3_viral_merged_3	53549	Medium-quality	83.49	No
1048	A3_viral_merged_30	7001	Low-quality	16.02	No
1049	A3_viral_merged_31	6837	Complete	100	No
1050	A3_viral_merged_32	6589	High-quality	100	No
1051	A3_viral_merged_33	6352	High-quality	100	No
1052	A3_viral_merged_34	6259	Low-quality	3.54	No
1053	A3_viral_merged_35	6101	Low-quality	13.72	No
1054	A3_viral_merged_36	6093	Low-quality	5.24	No
1055	A3_viral_merged_37	6048	Low-quality	8.71	No
1056	A3_viral_merged_38	6030	High-quality	100	No
1057	A3_viral_merged_4	49407	High-quality	100	No
1058	A3_viral_merged_40	5889	Low-quality	11.42	No
1059	A3_viral_merged_41	5783	Low-quality	7.8	No
1060	A3_viral_merged_42	5777	High-quality	100	No
1061	A3_viral_merged_44	5711	High-quality	99.42	No
1062	A3_viral_merged_45	5703	Complete	100	No
1063	A3_viral_merged_46	5669	High-quality	100	No
1064	A3_viral_merged_47	5613	High-quality	97.81	No
1065	A3_viral_merged_48	5576	High-quality	100	No
1066	A3_viral_merged_5	20902	Low-quality	32.55	No
1067	A3_viral_merged_50	5486	Low-quality	8.23	No
1068	A3_viral_merged_51	5472	High-quality	100	No
1069	A3_viral_merged_52	5454	Low-quality	4.73	No
1070	A3_viral_merged_53	5377	Low-quality	9.04	No
1071	A3_viral_merged_54	5365	Complete	100	No
1072	A3_viral_merged_55	5352	High-quality	100	No
1073	A3_viral_merged_56	5336	Low-quality	2.84	No
1074	A3_viral_merged_57	5290	High-quality	92.14	No
1075	A3_viral_merged_58	5277	Low-quality	8.01	No
1076	A3_viral_merged_59	5246	High-quality	100	No
1077	A3_viral_merged_6	16245	Low-quality	25.81	No
1078	A3_viral_merged_60	5226	High-quality	100	No
1079	A3_viral_merged_61	5213	High-quality	100	No
1080	A3_viral_merged_62	5199	Complete	100	No
1081	A3_viral_merged_63	5103	High-quality	100	No
1082	A3_viral_merged_64	5084	High-quality	100	No
1083	A3_viral_merged_65	5036	High-quality	99.76	No
1084	A3_viral_merged_66	4834	Complete	100	No
1085	A3_viral_merged_67	4679	Complete	100	No
1086	A3_viral_merged_68	4676	Complete	100	No
1087	A3_viral_merged_69	4616	Complete	100	No
1088	A3_viral_merged_7	15391	Low-quality	25.97	No
1089	A3_viral_merged_70	4604	Complete	100	No
1090	A3_viral_merged_71	4573	Complete	100	No
1091	A3_viral_merged_72	4525	Complete	100	No
1092	A3_viral_merged_74	4201	Complete	100	No
1093	A3_viral_merged_76	3566	Complete	100	No
1094	A3_viral_merged_77	3487	Complete	100	No
1095	A3_viral_merged_78	3442	Complete	100	No
1096	A3_viral_merged_79	3319	Complete	100	No
1097	A3_viral_merged_8	15143	Low-quality	22.42	No
1098	A3_viral_merged_80	3281	Complete	100	No
1099	A3_viral_merged_81	3251	Complete	100	No
1100	A3_viral_merged_83	2977	Medium-quality	71.54	No
1101	A3_viral_merged_84	2938	Medium-quality	70.6	No
1102	A3_viral_merged_86	2857	Complete	100	No
1103	A3_viral_merged_88	2709	Complete	100	No
1104	A3_viral_merged_89	2708	Complete	100	No
1105	A3_viral_merged_9	14432	Low-quality	25.31	No
1106	A3_viral_merged_91	2658	Complete	100	No
1107	A3_viral_merged_92	2650	Low-quality	39.07	No
1108	A3_viral_merged_93	2643	Complete	100	No
1109	A3_viral_merged_94	2591	Complete	100	No
1110	A3_viral_merged_95	2586	Complete	100	No
1111	A3_viral_merged_96	2578	Complete	100	No
1112	A3_viral_merged_97	2559	Complete	100	No
1113	A3_viral_merged_99	2526	Not-determined	0	No
1114	A4_viral_merged_1	919633	High-quality	100	No
1115	A4_viral_merged_10	41851	Medium-quality	80.33	No
1116	A4_viral_merged_100	10668	Low-quality	13.04	No
1117	A4_viral_merged_101	10520	Low-quality	9.56	No
1118	A4_viral_merged_102	10403	Low-quality	9.31	No
1119	A4_viral_merged_103	10305	Low-quality	15.42	No
1120	A4_viral_merged_105	10222	Low-quality	15.21	No
1121	A4_viral_merged_106	10167	Low-quality	19.66	No
1122	A4_viral_merged_107	10043	Low-quality	19.4	No
1123	A4_viral_merged_108	9982	Low-quality	22.06	No
1124	A4_viral_merged_11	41024	Medium-quality	81.07	No
1125	A4_viral_merged_110	9847	Low-quality	13.49	No
1126	A4_viral_merged_111	9809	Low-quality	12.66	No
1127	A4_viral_merged_113	9667	Low-quality	5.46	No
1128	A4_viral_merged_114	9529	Low-quality	22.6	No
1129	A4_viral_merged_115	9512	Low-quality	9.45	No
1130	A4_viral_merged_116	9492	Low-quality	21.07	No
1131	A4_viral_merged_117	9402	Low-quality	7.61	No
1132	A4_viral_merged_118	9374	Low-quality	17.12	No
1133	A4_viral_merged_119	9363	Low-quality	18.67	No
1134	A4_viral_merged_12	40072	Medium-quality	61.53	No
1135	A4_viral_merged_120	9328	Low-quality	5.96	No
1136	A4_viral_merged_121	9290	Low-quality	20.69	No
1137	A4_viral_merged_123	9122	Low-quality	9.88	No
1138	A4_viral_merged_124	9066	Low-quality	12.18	No
1139	A4_viral_merged_125	9054	Low-quality	5.82	No
1140	A4_viral_merged_126_1	5278	Low-quality	4.78	Yes
1141	A4_viral_merged_127	8918	Low-quality	13.45	No
1142	A4_viral_merged_129	8868	Low-quality	9.01	No
1143	A4_viral_merged_13	39641	Medium-quality	63.8	No
1144	A4_viral_merged_130	8865	Low-quality	7.08	No
1145	A4_viral_merged_131	8736	Low-quality	6.64	No
1146	A4_viral_merged_132	8633	Low-quality	4.3	No
1147	A4_viral_merged_133	8618	Low-quality	27.58	No
1148	A4_viral_merged_135	8556	Low-quality	5.54	No
1149	A4_viral_merged_136	8533	Low-quality	3.97	No
1150	A4_viral_merged_137	8525	Low-quality	13	No
1151	A4_viral_merged_138	8492	Low-quality	6.65	No
1152	A4_viral_merged_139	8462	Low-quality	12.72	No
1153	A4_viral_merged_14	39046	Complete	100	No
1154	A4_viral_merged_140	8381	Low-quality	18.65	No
1155	A4_viral_merged_141	8348	Low-quality	14.75	No
1156	A4_viral_merged_144	8309	Low-quality	13.1	No
1157	A4_viral_merged_149	8065	Low-quality	4.33	No
1158	A4_viral_merged_15	38378	Medium-quality	82.26	No
1159	A4_viral_merged_150	8043	Low-quality	15.45	No
1160	A4_viral_merged_151	8041	Low-quality	22.52	No
1161	A4_viral_merged_152	8029	Low-quality	9.02	No
1162	A4_viral_merged_153	8002	Low-quality	19.56	No
1163	A4_viral_merged_155	7908	Low-quality	15.27	No
1164	A4_viral_merged_156	7875	High-quality	100	No
1165	A4_viral_merged_158	7709	Low-quality	12.16	No
1166	A4_viral_merged_16_1	34833	Low-quality	45.79	Yes
1167	A4_viral_merged_161	7582	Low-quality	14.31	No
1168	A4_viral_merged_162	7527	Low-quality	10.24	No
1169	A4_viral_merged_163	7456	Low-quality	5.12	No
1170	A4_viral_merged_164	7373	Low-quality	10.07	No
1171	A4_viral_merged_165	7345	Low-quality	8.74	No
1172	A4_viral_merged_166	7246	Low-quality	16.63	No
1173	A4_viral_merged_168	7193	Low-quality	5.67	No
1174	A4_viral_merged_17	38086	Medium-quality	84.91	No
1175	A4_viral_merged_170	7077	Low-quality	8.37	No
1176	A4_viral_merged_171	6908	Low-quality	6.72	No
1177	A4_viral_merged_172	6868	Low-quality	11.06	No
1178	A4_viral_merged_173	6866	Low-quality	8.51	No
1179	A4_viral_merged_176	6713	Complete	100	No
1180	A4_viral_merged_179	6683	Low-quality	8.94	No
1181	A4_viral_merged_18	37852	Medium-quality	81.1	No
1182	A4_viral_merged_180	6674	Low-quality	22.17	No
1183	A4_viral_merged_182	6645	Low-quality	3.67	No
1184	A4_viral_merged_183	6597	Low-quality	6.83	No
1185	A4_viral_merged_184	6561	Low-quality	3.22	No
1186	A4_viral_merged_188	6501	Low-quality	12.04	No
1187	A4_viral_merged_189	6488	Low-quality	10.57	No
1188	A4_viral_merged_19	35219	High-quality	90.86	No
1189	A4_viral_merged_192	6461	Low-quality	15.47	No
1190	A4_viral_merged_195	6406	Low-quality	9.54	No
1191	A4_viral_merged_197	6254	Low-quality	9.4	No
1192	A4_viral_merged_199	6217	Low-quality	11.09	No
1193	A4_viral_merged_2	83606	Medium-quality	86.57	No
1194	A4_viral_merged_20	35101	Complete	100	No
1195	A4_viral_merged_201	6202	Low-quality	11.11	No
1196	A4_viral_merged_202	6177	Low-quality	8.09	No
1197	A4_viral_merged_203	6169	Low-quality	10.7	No
1198	A4_viral_merged_204	6147	Low-quality	11.73	No
1199	A4_viral_merged_205	6122	Low-quality	10.1	No
1200	A4_viral_merged_206	6052	High-quality	100	No
1201	A4_viral_merged_209	5987	Low-quality	9.29	No
1202	A4_viral_merged_21	34938	Low-quality	47.52	No
1203	A4_viral_merged_210	5948	Low-quality	8.32	No
1204	A4_viral_merged_211	5917	Low-quality	5.92	No
1205	A4_viral_merged_213	5889	Low-quality	11.42	No
1206	A4_viral_merged_214	5886	Low-quality	8.05	No
1207	A4_viral_merged_215	5867	Low-quality	14.21	No
1208	A4_viral_merged_216	5820	Low-quality	2.36	No
1209	A4_viral_merged_217	5816	Low-quality	14.1	No
1210	A4_viral_merged_219	5717	Low-quality	9.91	No
1211	A4_viral_merged_22	31250	Low-quality	41.98	No
1212	A4_viral_merged_220	5704	Low-quality	7.32	No
1213	A4_viral_merged_221	5684	Low-quality	6.22	No
1214	A4_viral_merged_222	5684	Low-quality	8.5	No
1215	A4_viral_merged_223	5668	Low-quality	4.48	No
1216	A4_viral_merged_224	5648	High-quality	98.36	No
1217	A4_viral_merged_225	5640	Complete	100	No
1218	A4_viral_merged_227	5628	High-quality	100	No
1219	A4_viral_merged_229	5572	Low-quality	6.94	No
1220	A4_viral_merged_23	31212	Low-quality	43.52	No
1221	A4_viral_merged_231	5524	Low-quality	5.44	No
1222	A4_viral_merged_234	5497	High-quality	100	No
1223	A4_viral_merged_235	5495	Low-quality	3.36	No
1224	A4_viral_merged_236	5459	Low-quality	3.36	No
1225	A4_viral_merged_237	5424	Low-quality	8.15	No
1226	A4_viral_merged_238	5413	High-quality	100	No
1227	A4_viral_merged_24	29798	High-quality	93.76	No
1228	A4_viral_merged_240	5400	Low-quality	5.31	No
1229	A4_viral_merged_241	5381	Low-quality	4.43	No
1230	A4_viral_merged_242	5379	Low-quality	13.78	No
1231	A4_viral_merged_243	5357	Low-quality	4.76	No
1232	A4_viral_merged_245	5341	Low-quality	7.58	No
1233	A4_viral_merged_246	5332	High-quality	100	No
1234	A4_viral_merged_247	5324	Low-quality	3.62	No
1235	A4_viral_merged_25	29736	Low-quality	37.4	No
1236	A4_viral_merged_250	5274	Low-quality	3.01	No
1237	A4_viral_merged_254	5249	Low-quality	4.8	No
1238	A4_viral_merged_255	5242	Complete	100	No
1239	A4_viral_merged_256	5230	Low-quality	9.93	No
1240	A4_viral_merged_257	5225	Low-quality	4.77	No
1241	A4_viral_merged_259	5198	High-quality	91.64	No
1242	A4_viral_merged_26	28236	Low-quality	42.02	No
1243	A4_viral_merged_260	5198	Low-quality	2.45	No
1244	A4_viral_merged_261	5172	Low-quality	12.13	No
1245	A4_viral_merged_262	5171	Low-quality	3.34	No
1246	A4_viral_merged_263	5164	Low-quality	8.95	No
1247	A4_viral_merged_266	5140	Low-quality	3.33	No
1248	A4_viral_merged_268	5095	Low-quality	1.76	No
1249	A4_viral_merged_269	5063	Low-quality	6.84	No
1250	A4_viral_merged_27	28193	Medium-quality	61.52	No
1251	A4_viral_merged_270	5049	Low-quality	1.85	No
1252	A4_viral_merged_271	5049	Low-quality	8.15	No
1253	A4_viral_merged_272	5032	Low-quality	9.76	No
1254	A4_viral_merged_273	5030	Low-quality	6.66	No
1255	A4_viral_merged_278	4834	Complete	100	No
1256	A4_viral_merged_279	4801	Complete	100	No
1257	A4_viral_merged_28	27778	Low-quality	38.75	No
1258	A4_viral_merged_280	4752	Complete	100	No
1259	A4_viral_merged_281	4651	Complete	100	No
1260	A4_viral_merged_282	4649	Complete	100	No
1261	A4_viral_merged_283	4637	Complete	100	No
1262	A4_viral_merged_284	4580	Complete	100	No
1263	A4_viral_merged_285	4562	Complete	100	No
1264	A4_viral_merged_286	4559	Complete	100	No
1265	A4_viral_merged_287	4484	Complete	100	No
1266	A4_viral_merged_289	4237	Complete	100	No
1267	A4_viral_merged_29	26125	Low-quality	35.23	No
1268	A4_viral_merged_290	4215	Complete	100	No
1269	A4_viral_merged_292	4090	Complete	100	No
1270	A4_viral_merged_294	3487	Complete	100	No
1271	A4_viral_merged_295	3291	Complete	100	No
1272	A4_viral_merged_296	3017	Medium-quality	79.47	No
1273	A4_viral_merged_297	2977	Medium-quality	71.54	No
1274	A4_viral_merged_3	67791	Low-quality	41.85	No
1275	A4_viral_merged_30	25982	Medium-quality	50.15	No
1276	A4_viral_merged_300	2710	Complete	100	No
1277	A4_viral_merged_301	2709	Complete	100	No
1278	A4_viral_merged_302	2708	Medium-quality	65.07	No
1279	A4_viral_merged_303	2708	Complete	100	No
1280	A4_viral_merged_304	2674	Low-quality	2.43	No
1281	A4_viral_merged_306	2658	Complete	100	No
1282	A4_viral_merged_308	2629	Medium-quality	63.18	No
1283	A4_viral_merged_31	25122	Low-quality	24.71	No
1284	A4_viral_merged_310	2586	Complete	100	No
1285	A4_viral_merged_311	2578	Complete	100	No
1286	A4_viral_merged_312	2536	Complete	100	No
1287	A4_viral_merged_314	2526	Not-determined	0	No
1288	A4_viral_merged_315	2526	Not-determined	0	No
1289	A4_viral_merged_316	2526	Not-determined	0	No
1290	A4_viral_merged_317	2526	Not-determined	0	No
1291	A4_viral_merged_318	2515	Medium-quality	78.52	No
1292	A4_viral_merged_319	2510	Medium-quality	70.45	No
1293	A4_viral_merged_321	2497	Low-quality	6.05	No
1294	A4_viral_merged_322	2491	Medium-quality	69.97	No
1295	A4_viral_merged_323	2456	Complete	100	No
1296	A4_viral_merged_325	2422	Medium-quality	79.56	No
1297	A4_viral_merged_327	2411	Medium-quality	58.37	No
1298	A4_viral_merged_328	2409	Medium-quality	57.89	No
1299	A4_viral_merged_329	2404	Complete	100	No
1300	A4_viral_merged_33	24218	Low-quality	30.12	No
1301	A4_viral_merged_330	2391	Not-determined	0	No
1302	A4_viral_merged_332	2361	Complete	100	No
1303	A4_viral_merged_333	2346	Complete	100	No
1304	A4_viral_merged_334	2341	Complete	100	No
1305	A4_viral_merged_335	2329	Complete	100	No
1306	A4_viral_merged_336	2326	Not-determined	0	No
1307	A4_viral_merged_337	2315	Complete	100	No
1308	A4_viral_merged_338	2304	Complete	100	No
1309	A4_viral_merged_339	2286	Medium-quality	54.93	No
1310	A4_viral_merged_340	2280	Medium-quality	54.79	No
1311	A4_viral_merged_341	2273	Complete	100	No
1312	A4_viral_merged_342	2256	Medium-quality	54.21	No
1313	A4_viral_merged_343	2254	Complete	100	No
1314	A4_viral_merged_344	2232	Medium-quality	59.78	No
1315	A4_viral_merged_345	2231	Medium-quality	53.61	No
1316	A4_viral_merged_346	2225	Complete	100	No
1317	A4_viral_merged_347	2224	Complete	100	No
1318	A4_viral_merged_348	2213	Medium-quality	53.18	No
1319	A4_viral_merged_349	2203	Complete	100	No
1320	A4_viral_merged_35	23824	Low-quality	22.4	No
1321	A4_viral_merged_350	2184	Low-quality	11.26	No
1322	A4_viral_merged_351	2179	Medium-quality	52.36	No
1323	A4_viral_merged_352	2175	Medium-quality	52.27	No
1324	A4_viral_merged_353	2174	Medium-quality	52.24	No
1325	A4_viral_merged_355	2159	Medium-quality	51.88	No
1326	A4_viral_merged_356	2146	Medium-quality	51.57	No
1327	A4_viral_merged_357	2139	Complete	100	No
1328	A4_viral_merged_358	2127	Medium-quality	65.07	No
1329	A4_viral_merged_359	2110	Medium-quality	64.26	No
1330	A4_viral_merged_36	23632	Low-quality	21.45	No
1331	A4_viral_merged_360	2099	Medium-quality	50.44	No
1332	A4_viral_merged_361	2097	Complete	100	No
1333	A4_viral_merged_362	2091	Medium-quality	50.25	No
1334	A4_viral_merged_363	2087	Complete	100	No
1335	A4_viral_merged_365	2060	Complete	100	No
1336	A4_viral_merged_366	2050	Medium-quality	63.66	No
1337	A4_viral_merged_367	2048	Complete	100	No
1338	A4_viral_merged_368	2045	Complete	100	No
1339	A4_viral_merged_369	2016	Complete	100	No
1340	A4_viral_merged_37	23571	Medium-quality	73.03	No
1341	A4_viral_merged_370	2015	Complete	100	No
1342	A4_viral_merged_372	1996	Medium-quality	75.59	No
1343	A4_viral_merged_373	1990	Complete	100	No
1344	A4_viral_merged_374	1985	Low-quality	47.7	No
1345	A4_viral_merged_375	1980	Low-quality	18.73	No
1346	A4_viral_merged_376	1977	Not-determined	0	No
1347	A4_viral_merged_377	1969	Low-quality	41.04	No
1348	A4_viral_merged_378	1954	Complete	100	No
1349	A4_viral_merged_379	1953	Low-quality	42.49	No
1350	A4_viral_merged_38	22469	Low-quality	41.36	No
1351	A4_viral_merged_381	1952	Low-quality	45.02	No
1352	A4_viral_merged_382	1944	Low-quality	46.72	No
1353	A4_viral_merged_383	1919	Low-quality	16.28	No
1354	A4_viral_merged_384	1906	Complete	100	No
1355	A4_viral_merged_385	1892	Complete	100	No
1356	A4_viral_merged_386	1883	Medium-quality	50.07	No
1357	A4_viral_merged_387	1883	Complete	100	No
1358	A4_viral_merged_388	1882	Complete	100	No
1359	A4_viral_merged_389	1866	Medium-quality	59.07	No
1360	A4_viral_merged_39	22407	Low-quality	41.91	No
1361	A4_viral_merged_390	1839	Complete	100	No
1362	A4_viral_merged_391	1837	Complete	100	No
1363	A4_viral_merged_392	1835	Medium-quality	56.99	No
1364	A4_viral_merged_393	1808	Medium-quality	68.48	No
1365	A4_viral_merged_395	1772	Medium-quality	79.54	No
1366	A4_viral_merged_398	1703	Low-quality	45.06	No
1367	A4_viral_merged_4	61463	Low-quality	45.33	No
1368	A4_viral_merged_40	21260	Low-quality	12.43	No
1369	A4_viral_merged_401	1677	Not-determined	0	No
1370	A4_viral_merged_403	1587	Low-quality	8.99	No
1371	A4_viral_merged_404	1584	Low-quality	6.93	No
1372	A4_viral_merged_406	1581	Not-determined	0	No
1373	A4_viral_merged_408	1538	Low-quality	36.96	No
1374	A4_viral_merged_409	1536	Low-quality	41.47	No
1375	A4_viral_merged_41	21235	Low-quality	11.34	No
1376	A4_viral_merged_411	1525	Low-quality	36.65	No
1377	A4_viral_merged_42	20771	Low-quality	39.8	No
1378	A4_viral_merged_43	20388	Low-quality	13.5	No
1379	A4_viral_merged_44	20219	Medium-quality	58.25	No
1380	A4_viral_merged_45	19587	Low-quality	5.66	No
1381	A4_viral_merged_46	19498	Low-quality	37.73	No
1382	A4_viral_merged_47	19180	Low-quality	24.18	No
1383	A4_viral_merged_49	18884	Low-quality	27.58	No
1384	A4_viral_merged_5	59507	Complete	100	No
1385	A4_viral_merged_50	18780	Low-quality	35.06	No
1386	A4_viral_merged_51	18715	Low-quality	25.29	No
1387	A4_viral_merged_52	18620	Low-quality	24	No
1388	A4_viral_merged_53	18200	Low-quality	26.67	No
1389	A4_viral_merged_54	18145	Low-quality	19.12	No
1390	A4_viral_merged_55	17740	Low-quality	15.75	No
1391	A4_viral_merged_56	17195	Low-quality	15.32	No
1392	A4_viral_merged_57	16811	Low-quality	11.2	No
1393	A4_viral_merged_59	16133	Low-quality	28.5	No
1394	A4_viral_merged_6	55525	Medium-quality	67.51	No
1395	A4_viral_merged_60	16070	Low-quality	46.99	No
1396	A4_viral_merged_61	15791	Low-quality	19.12	No
1397	A4_viral_merged_62	15563	Low-quality	24.66	No
1398	A4_viral_merged_63	15562	Low-quality	13.82	No
1399	A4_viral_merged_64	15339	Low-quality	8.88	No
1400	A4_viral_merged_65	15292	Low-quality	16.68	No
1401	A4_viral_merged_67	15263	Low-quality	43.23	No
1402	A4_viral_merged_68	15163	Low-quality	12.56	No
1403	A4_viral_merged_69	14974	Low-quality	7.7	No
1404	A4_viral_merged_7	47052	Medium-quality	85.63	No
1405	A4_viral_merged_70	14492	Low-quality	18.28	No
1406	A4_viral_merged_71	14171	Low-quality	15.33	No
1407	A4_viral_merged_72	14048	Low-quality	13.47	No
1408	A4_viral_merged_73	13937	Low-quality	20.45	No
1409	A4_viral_merged_75_1	11588	Low-quality	8.8	Yes
1410	A4_viral_merged_76	13342	Low-quality	33.09	No
1411	A4_viral_merged_77	13079	Low-quality	15.02	No
1412	A4_viral_merged_78	12696	Low-quality	8.76	No
1413	A4_viral_merged_8_1	35124	Low-quality	28.49	Yes
1414	A4_viral_merged_80	12592	Low-quality	12.51	No
1415	A4_viral_merged_82	12202	Low-quality	36.39	No
1416	A4_viral_merged_83	12103	Low-quality	13.63	No
1417	A4_viral_merged_84	11991	Low-quality	11.6	No
1418	A4_viral_merged_86	11689	Low-quality	32.94	No
1419	A4_viral_merged_88	11675	Low-quality	9.92	No
1420	A4_viral_merged_89	11666	Low-quality	10.45	No
1421	A4_viral_merged_9	43789	Medium-quality	87.49	No
1422	A4_viral_merged_90	11580	Low-quality	12.27	No
1423	A4_viral_merged_91	11547	Low-quality	7.98	No
1424	A4_viral_merged_92	11485	Low-quality	16.78	No
1425	A4_viral_merged_93	11431	Low-quality	13.13	No
1426	A4_viral_merged_95	11093	Low-quality	23.76	No
1427	A4_viral_merged_96	11011	Low-quality	18.11	No
1428	A4_viral_merged_97	10961	Low-quality	15.8	No
1429	A4_viral_merged_98	10961	Low-quality	7.51	No
1430	A4_viral_merged_99	10958	Low-quality	9.3	No
1431	A5_viral_merged_1	73373	Medium-quality	67.78	No
1432	A5_viral_merged_10	35848	Medium-quality	53.35	No
1433	A5_viral_merged_100	5285	Low-quality	7.14	No
1434	A5_viral_merged_101	5161	Low-quality	4.92	No
1435	A5_viral_merged_102	5144	Low-quality	3.41	No
1436	A5_viral_merged_103	5143	Low-quality	14.49	No
1437	A5_viral_merged_104	5136	High-quality	100	No
1438	A5_viral_merged_106	5098	Low-quality	8.95	No
1439	A5_viral_merged_107	5090	Low-quality	1.82	No
1440	A5_viral_merged_108	5078	Low-quality	5.32	No
1441	A5_viral_merged_109	5075	Medium-quality	89.47	No
1442	A5_viral_merged_11	32316	Low-quality	15.18	No
1443	A5_viral_merged_110	5054	Low-quality	7.19	No
1444	A5_viral_merged_111	5043	Low-quality	6.81	No
1445	A5_viral_merged_112	4752	Complete	100	No
1446	A5_viral_merged_113	4651	Complete	100	No
1447	A5_viral_merged_114	4637	Complete	100	No
1448	A5_viral_merged_115	4598	Complete	100	No
1449	A5_viral_merged_116	4580	Complete	100	No
1450	A5_viral_merged_117	4562	Complete	100	No
1451	A5_viral_merged_118	4559	Complete	100	No
1452	A5_viral_merged_119	4525	Complete	100	No
1453	A5_viral_merged_12	32271	Low-quality	35.91	No
1454	A5_viral_merged_120	4484	Complete	100	No
1455	A5_viral_merged_123	3487	Complete	100	No
1456	A5_viral_merged_124	3366	Complete	100	No
1457	A5_viral_merged_126	2864	Complete	100	No
1458	A5_viral_merged_127	2857	Complete	100	No
1459	A5_viral_merged_128	2768	Medium-quality	66.52	No
1460	A5_viral_merged_129	2710	Medium-quality	71.7	No
1461	A5_viral_merged_13	30193	Low-quality	19.79	No
1462	A5_viral_merged_130	2708	Complete	100	No
1463	A5_viral_merged_131	2708	Medium-quality	65.07	No
1464	A5_viral_merged_133	2586	Complete	100	No
1465	A5_viral_merged_135	2526	Not-determined	0	No
1466	A5_viral_merged_136	2526	Not-determined	0	No
1467	A5_viral_merged_137	2526	Not-determined	0	No
1468	A5_viral_merged_138	2524	Complete	100	No
1469	A5_viral_merged_139	2515	Medium-quality	78.52	No
1470	A5_viral_merged_14	28955	Low-quality	38.55	No
1471	A5_viral_merged_141	2474	Not-determined	0	No
1472	A5_viral_merged_143	2456	Complete	100	No
1473	A5_viral_merged_144	2404	Complete	100	No
1474	A5_viral_merged_146	2371	Complete	100	No
1475	A5_viral_merged_147	2371	Medium-quality	56.98	No
1476	A5_viral_merged_148	2361	Complete	100	No
1477	A5_viral_merged_149	2355	Medium-quality	74.55	No
1478	A5_viral_merged_15	27778	Low-quality	38.75	No
1479	A5_viral_merged_150	2333	Complete	100	No
1480	A5_viral_merged_151	2329	Complete	100	No
1481	A5_viral_merged_152	2315	Complete	100	No
1482	A5_viral_merged_153	2304	Complete	100	No
1483	A5_viral_merged_154	2298	Complete	100	No
1484	A5_viral_merged_155	2273	Complete	100	No
1485	A5_viral_merged_156	2268	Complete	100	No
1486	A5_viral_merged_157	2237	Medium-quality	53.76	No
1487	A5_viral_merged_158	2232	Medium-quality	59.78	No
1488	A5_viral_merged_159	2225	Complete	100	No
1489	A5_viral_merged_16	23401	Low-quality	45.17	No
1490	A5_viral_merged_160	2213	Medium-quality	53.18	No
1491	A5_viral_merged_161	2202	Medium-quality	52.91	No
1492	A5_viral_merged_162	2198	Complete	100	No
1493	A5_viral_merged_163	2186	Medium-quality	56.09	No
1494	A5_viral_merged_164	2184	Low-quality	11.26	No
1495	A5_viral_merged_165	2178	Medium-quality	68.01	No
1496	A5_viral_merged_167	2156	Complete	100	No
1497	A5_viral_merged_168	2140	Medium-quality	51.43	No
1498	A5_viral_merged_169	2122	Medium-quality	73.28	No
1499	A5_viral_merged_17	20369	Low-quality	31.41	No
1500	A5_viral_merged_170	2103	Complete	100	No
1501	A5_viral_merged_171	2071	Complete	100	No
1502	A5_viral_merged_173	2045	Low-quality	49.14	No
1503	A5_viral_merged_174	2039	Complete	100	No
1504	A5_viral_merged_175	2031	Low-quality	48.81	No
1505	A5_viral_merged_176	2024	Low-quality	48.64	No
1506	A5_viral_merged_177	2015	Complete	100	No
1507	A5_viral_merged_18	18980	Low-quality	29.39	No
1508	A5_viral_merged_180	1985	Low-quality	47.7	No
1509	A5_viral_merged_181	1955	Medium-quality	71.82	No
1510	A5_viral_merged_182	1953	Low-quality	49.48	No
1511	A5_viral_merged_184	1906	Complete	100	No
1512	A5_viral_merged_185	1892	Medium-quality	57.34	No
1513	A5_viral_merged_186	1883	Low-quality	49.6	No
1514	A5_viral_merged_187	1882	Complete	100	No
1515	A5_viral_merged_188	1837	Complete	100	No
1516	A5_viral_merged_189	1808	Medium-quality	68.48	No
1517	A5_viral_merged_19	18093	Low-quality	12.05	No
1518	A5_viral_merged_192	1722	Low-quality	46.5	No
1519	A5_viral_merged_193	1687	Low-quality	4.77	No
1520	A5_viral_merged_195	1677	Not-determined	0	No
1521	A5_viral_merged_198	1587	Low-quality	8.99	No
1522	A5_viral_merged_199	1581	Not-determined	0	No
1523	A5_viral_merged_2	60641	Low-quality	37.44	No
1524	A5_viral_merged_20	17298	Low-quality	38.68	No
1525	A5_viral_merged_200	1536	Low-quality	41.47	No
1526	A5_viral_merged_202	1525	Low-quality	36.65	No
1527	A5_viral_merged_21	17121	Low-quality	33.1	No
1528	A5_viral_merged_23	16531	Low-quality	26.64	No
1529	A5_viral_merged_24	16260	Low-quality	17.74	No
1530	A5_viral_merged_25	14535	Low-quality	20.65	No
1531	A5_viral_merged_26	13213	Low-quality	8.45	No
1532	A5_viral_merged_28	12912	Low-quality	7.8	No
1533	A5_viral_merged_29	12889	Low-quality	29.72	No
1534	A5_viral_merged_3	59507	Complete	100	No
1535	A5_viral_merged_32	12683	Low-quality	16.73	No
1536	A5_viral_merged_34	11640	Low-quality	8.69	No
1537	A5_viral_merged_35	11450	Low-quality	22.11	No
1538	A5_viral_merged_36	11123	Low-quality	14.4	No
1539	A5_viral_merged_38	10687	Low-quality	17.84	No
1540	A5_viral_merged_4	50998	Medium-quality	61.62	No
1541	A5_viral_merged_40	10446	Low-quality	9.27	No
1542	A5_viral_merged_41	10363	Low-quality	13.94	No
1543	A5_viral_merged_42	9327	Low-quality	49.86	No
1544	A5_viral_merged_43	8981	Low-quality	4.43	No
1545	A5_viral_merged_44	8751	Low-quality	13.85	No
1546	A5_viral_merged_46	8619	Low-quality	18.04	No
1547	A5_viral_merged_48	8248	Low-quality	15.96	No
1548	A5_viral_merged_49	8141	Low-quality	11.39	No
1549	A5_viral_merged_5	41662	Medium-quality	51.56	No
1550	A5_viral_merged_50	8107	Low-quality	8.79	No
1551	A5_viral_merged_52	7732	Low-quality	8.36	No
1552	A5_viral_merged_53	7714	Low-quality	16.57	No
1553	A5_viral_merged_54	7680	Low-quality	9.48	No
1554	A5_viral_merged_56	7338	Low-quality	11.82	No
1555	A5_viral_merged_57	7330	Low-quality	5.94	No
1556	A5_viral_merged_59	6830	Low-quality	10.25	No
1557	A5_viral_merged_6	39659	Medium-quality	63.83	No
1558	A5_viral_merged_61	6730	Low-quality	2.71	No
1559	A5_viral_merged_62	6717	High-quality	93.48	No
1560	A5_viral_merged_63	6679	Low-quality	3.07	No
1561	A5_viral_merged_64	6628	Low-quality	2.89	No
1562	A5_viral_merged_65	6597	Low-quality	10.4	No
1563	A5_viral_merged_66	6472	Low-quality	7.32	No
1564	A5_viral_merged_67	6404	Low-quality	4.24	No
1565	A5_viral_merged_68	6353	Low-quality	8.64	No
1566	A5_viral_merged_7	37715	Low-quality	38.25	No
1567	A5_viral_merged_71	6276	Low-quality	3.4	No
1568	A5_viral_merged_72	6175	Low-quality	8.54	No
1569	A5_viral_merged_74	6154	Low-quality	7.17	No
1570	A5_viral_merged_75	6121	Low-quality	4.39	No
1571	A5_viral_merged_77	5942	Low-quality	16.68	No
1572	A5_viral_merged_78	5921	High-quality	100	No
1573	A5_viral_merged_8	37076	Medium-quality	56.93	No
1574	A5_viral_merged_81	5801	Low-quality	14.54	No
1575	A5_viral_merged_83	5737	Low-quality	11.11	No
1576	A5_viral_merged_85	5703	Complete	100	No
1577	A5_viral_merged_86	5579	Low-quality	3.55	No
1578	A5_viral_merged_87	5561	Low-quality	8.32	No
1579	A5_viral_merged_88	5555	Low-quality	8.84	No
1580	A5_viral_merged_9	36843	Low-quality	33.67	No
1581	A5_viral_merged_90	5507	Low-quality	3.61	No
1582	A5_viral_merged_92	5465	Low-quality	10.47	No
1583	A5_viral_merged_95	5398	Low-quality	10.31	No
1584	A5_viral_merged_96	5365	Complete	100	No
1585	A5_viral_merged_97	5316	Low-quality	2.87	No
1586	A5_viral_merged_98	5301	Low-quality	13.35	No
1587	A5_viral_merged_99	5297	Low-quality	3.49	No
1588	A6_viral_merged_1	82438	Medium-quality	86.44	No
1589	A6_viral_merged_10	39642	Medium-quality	53.94	No
1590	A6_viral_merged_100	7312	Low-quality	9.83	No
1591	A6_viral_merged_101	7238	Low-quality	4.62	No
1592	A6_viral_merged_102	7215	Low-quality	9.28	No
1593	A6_viral_merged_103	7120	Low-quality	14.3	No
1594	A6_viral_merged_104	7045	Low-quality	10.83	No
1595	A6_viral_merged_105	7013	Low-quality	5.7	No
1596	A6_viral_merged_106	6988	Low-quality	13.66	No
1597	A6_viral_merged_108	6832	Low-quality	3.6	No
1598	A6_viral_merged_11	39057	High-quality	97.89	No
1599	A6_viral_merged_111	6801	Low-quality	10.12	No
1600	A6_viral_merged_112	6672	Low-quality	3.91	No
1601	A6_viral_merged_115	6608	Low-quality	5.83	No
1602	A6_viral_merged_119	6368	Low-quality	5.65	No
1603	A6_viral_merged_12	38358	Low-quality	35.05	No
1604	A6_viral_merged_120	6323	Low-quality	4.34	No
1605	A6_viral_merged_121	6295	High-quality	100	No
1606	A6_viral_merged_122	6288	Low-quality	15.06	No
1607	A6_viral_merged_123	6270	Low-quality	6.64	No
1608	A6_viral_merged_124	6240	Low-quality	6.84	No
1609	A6_viral_merged_125	6178	Low-quality	8.09	No
1610	A6_viral_merged_128	6101	High-quality	100	No
1611	A6_viral_merged_129	6085	Low-quality	14.31	No
1612	A6_viral_merged_13	38186	Medium-quality	61.39	No
1613	A6_viral_merged_130	6067	Low-quality	10.87	No
1614	A6_viral_merged_131	6063	High-quality	99.17	No
1615	A6_viral_merged_135	5995	Low-quality	8.5	No
1616	A6_viral_merged_136	5889	Low-quality	11.42	No
1617	A6_viral_merged_138	5840	Low-quality	9.39	No
1618	A6_viral_merged_139	5814	Low-quality	4.03	No
1619	A6_viral_merged_14	32644	Low-quality	45.03	No
1620	A6_viral_merged_140	5807	Low-quality	4.01	No
1621	A6_viral_merged_141	5805	Low-quality	7.57	No
1622	A6_viral_merged_143	5764	Low-quality	8.24	No
1623	A6_viral_merged_146	5717	Low-quality	9.91	No
1624	A6_viral_merged_147	5702	Low-quality	3.78	No
1625	A6_viral_merged_148	5687	Low-quality	8.78	No
1626	A6_viral_merged_15	31633	Low-quality	42.12	No
1627	A6_viral_merged_152	5545	Low-quality	3.68	No
1628	A6_viral_merged_153	5511	Low-quality	4.7	No
1629	A6_viral_merged_154	5481	Low-quality	10.61	No
1630	A6_viral_merged_155	5447	Low-quality	5.11	No
1631	A6_viral_merged_156	5374	Low-quality	14.02	No
1632	A6_viral_merged_158	5367	Low-quality	3.06	No
1633	A6_viral_merged_16	31281	Low-quality	35.81	No
1634	A6_viral_merged_161	5255	Low-quality	6.43	No
1635	A6_viral_merged_164	5236	High-quality	100	No
1636	A6_viral_merged_167	5158	Low-quality	3.09	No
1637	A6_viral_merged_168	5146	Low-quality	8.11	No
1638	A6_viral_merged_169	5075	Low-quality	1.24	No
1639	A6_viral_merged_17	31112	Low-quality	14.62	No
1640	A6_viral_merged_170	5075	Low-quality	3.9	No
1641	A6_viral_merged_171	5063	Low-quality	6.84	No
1642	A6_viral_merged_172	5063	Low-quality	4.1	No
1643	A6_viral_merged_173	5059	Low-quality	3.5	No
1644	A6_viral_merged_174	5050	Low-quality	7.58	No
1645	A6_viral_merged_176	4801	Complete	100	No
1646	A6_viral_merged_177	4752	Complete	100	No
1647	A6_viral_merged_178	4680	Complete	100	No
1648	A6_viral_merged_179	4649	Complete	100	No
1649	A6_viral_merged_18	30583	Low-quality	18.76	No
1650	A6_viral_merged_180	4559	Complete	100	No
1651	A6_viral_merged_181	4525	Complete	100	No
1652	A6_viral_merged_182	4484	Complete	100	No
1653	A6_viral_merged_183	4237	Complete	100	No
1654	A6_viral_merged_185	3487	Complete	100	No
1655	A6_viral_merged_186	3366	Complete	100	No
1656	A6_viral_merged_188	2977	Medium-quality	71.54	No
1657	A6_viral_merged_19	30082	Low-quality	37.17	No
1658	A6_viral_merged_192	2864	Complete	100	No
1659	A6_viral_merged_193	2811	Medium-quality	67.55	No
1660	A6_viral_merged_194	2710	Complete	100	No
1661	A6_viral_merged_195	2708	Complete	100	No
1662	A6_viral_merged_196	2708	Complete	100	No
1663	A6_viral_merged_197	2601	Complete	100	No
1664	A6_viral_merged_198	2586	Complete	100	No
1665	A6_viral_merged_199	2570	Complete	100	No
1666	A6_viral_merged_2	74672	Low-quality	45.79	No
1667	A6_viral_merged_20	29712	Low-quality	37.37	No
1668	A6_viral_merged_200	2531	Complete	100	No
1669	A6_viral_merged_202	2526	Not-determined	0	No
1670	A6_viral_merged_204	2520	Complete	100	No
1671	A6_viral_merged_206	2498	Not-determined	0	No
1672	A6_viral_merged_207	2491	Medium-quality	69.97	No
1673	A6_viral_merged_208	2462	Not-determined	0	No
1674	A6_viral_merged_209	2456	Complete	100	No
1675	A6_viral_merged_21	27976	Medium-quality	52.32	No
1676	A6_viral_merged_210	2450	Complete	100	No
1677	A6_viral_merged_211	2447	Medium-quality	69.05	No
1678	A6_viral_merged_212	2428	Medium-quality	58.35	No
1679	A6_viral_merged_213	2425	Not-determined	0	No
1680	A6_viral_merged_215	2418	Complete	100	No
1681	A6_viral_merged_216	2408	Medium-quality	57.87	No
1682	A6_viral_merged_217	2404	Complete	100	No
1683	A6_viral_merged_219	2385	Complete	100	No
1684	A6_viral_merged_22	27846	Low-quality	41.44	No
1685	A6_viral_merged_220	2384	Medium-quality	74.44	No
1686	A6_viral_merged_222	2371	Complete	100	No
1687	A6_viral_merged_223	2361	Complete	100	No
1688	A6_viral_merged_224	2341	Medium-quality	56.26	No
1689	A6_viral_merged_225	2331	Medium-quality	73.79	No
1690	A6_viral_merged_226	2329	Complete	100	No
1691	A6_viral_merged_227	2304	Complete	100	No
1692	A6_viral_merged_229	2273	Complete	100	No
1693	A6_viral_merged_23	27146	Low-quality	34.28	No
1694	A6_viral_merged_230	2273	Medium-quality	54.62	No
1695	A6_viral_merged_231	2272	Complete	100	No
1696	A6_viral_merged_233	2260	Complete	100	No
1697	A6_viral_merged_234	2256	Medium-quality	54.21	No
1698	A6_viral_merged_236	2240	Complete	100	No
1699	A6_viral_merged_237	2236	Complete	100	No
1700	A6_viral_merged_238	2232	Medium-quality	53.64	No
1701	A6_viral_merged_239	2225	Complete	100	No
1702	A6_viral_merged_24	22569	Low-quality	6.52	No
1703	A6_viral_merged_240	2224	Complete	100	No
1704	A6_viral_merged_241	2213	Medium-quality	53.18	No
1705	A6_viral_merged_242	2210	Medium-quality	50.33	No
1706	A6_viral_merged_243	2193	Medium-quality	52.7	No
1707	A6_viral_merged_244	2183	Medium-quality	66.15	No
1708	A6_viral_merged_245	2156	Complete	100	No
1709	A6_viral_merged_246	2133	Complete	100	No
1710	A6_viral_merged_247	2127	Medium-quality	65.07	No
1711	A6_viral_merged_248	2103	Complete	100	No
1712	A6_viral_merged_249	2099	Medium-quality	50.44	No
1713	A6_viral_merged_25	22471	Low-quality	43.37	No
1714	A6_viral_merged_250	2067	Complete	100	No
1715	A6_viral_merged_252	2048	Complete	100	No
1716	A6_viral_merged_253	2047	Low-quality	49.19	No
1717	A6_viral_merged_254	2039	Complete	100	No
1718	A6_viral_merged_255	2024	Medium-quality	62.86	No
1719	A6_viral_merged_256	2015	Complete	100	No
1720	A6_viral_merged_258	1996	Medium-quality	75.59	No
1721	A6_viral_merged_259	1985	Low-quality	47.7	No
1722	A6_viral_merged_26	20960	Low-quality	35.72	No
1723	A6_viral_merged_260	1974	Not-determined	0	No
1724	A6_viral_merged_261	1955	Complete	100	No
1725	A6_viral_merged_262	1954	Complete	100	No
1726	A6_viral_merged_263	1943	Complete	100	No
1727	A6_viral_merged_265	1906	Complete	100	No
1728	A6_viral_merged_266	1892	Complete	100	No
1729	A6_viral_merged_267	1883	Low-quality	49.6	No
1730	A6_viral_merged_268	1883	Complete	100	No
1731	A6_viral_merged_269	1882	Complete	100	No
1732	A6_viral_merged_27	19925	Low-quality	19.27	No
1733	A6_viral_merged_270	1870	Low-quality	20.2	No
1734	A6_viral_merged_271	1837	Complete	100	No
1735	A6_viral_merged_272	1835	Medium-quality	56.99	No
1736	A6_viral_merged_273	1828	Low-quality	19.46	No
1737	A6_viral_merged_274	1808	Medium-quality	68.48	No
1738	A6_viral_merged_276	1772	Complete	100	No
1739	A6_viral_merged_277	1759	Low-quality	42.27	No
1740	A6_viral_merged_278	1755	Low-quality	47.39	No
1741	A6_viral_merged_279	1703	Low-quality	45.42	No
1742	A6_viral_merged_28	19546	Low-quality	26.41	No
1743	A6_viral_merged_281	1677	Not-determined	0	No
1744	A6_viral_merged_284	1588	Medium-quality	66.89	No
1745	A6_viral_merged_286	1581	Not-determined	0	No
1746	A6_viral_merged_287	1556	Low-quality	6.82	No
1747	A6_viral_merged_288	1550	Not-determined	0	No
1748	A6_viral_merged_29	19431	Low-quality	14.27	No
1749	A6_viral_merged_290	1536	Low-quality	41.47	No
1750	A6_viral_merged_291	1534	Low-quality	41.42	No
1751	A6_viral_merged_3	71000	Medium-quality	63.73	No
1752	A6_viral_merged_30	19051	Low-quality	33.45	No
1753	A6_viral_merged_31	18390	Low-quality	35.24	No
1754	A6_viral_merged_32	17440	Low-quality	18.87	No
1755	A6_viral_merged_33	17162	Low-quality	18.82	No
1756	A6_viral_merged_34	16935	Low-quality	15.03	No
1757	A6_viral_merged_35	16449	Low-quality	33.53	No
1758	A6_viral_merged_36	15970	Low-quality	22.01	No
1759	A6_viral_merged_39	15215	Low-quality	29.4	No
1760	A6_viral_merged_4	59507	Complete	100	No
1761	A6_viral_merged_40	15004	Low-quality	19.74	No
1762	A6_viral_merged_41	14913	Low-quality	13.26	No
1763	A6_viral_merged_42	14046	Low-quality	21.68	No
1764	A6_viral_merged_43	14033	Low-quality	29.9	No
1765	A6_viral_merged_44	13933	Low-quality	13.87	No
1766	A6_viral_merged_45	13884	Low-quality	17.8	No
1767	A6_viral_merged_46	13877	Low-quality	24.51	No
1768	A6_viral_merged_5	55647	Low-quality	43.19	No
1769	A6_viral_merged_50	13603	Low-quality	23.6	No
1770	A6_viral_merged_51	13570	Low-quality	21.62	No
1771	A6_viral_merged_52	13368	Low-quality	6.88	No
1772	A6_viral_merged_53	13334	Low-quality	15.94	No
1773	A6_viral_merged_55	12322	Low-quality	12.34	No
1774	A6_viral_merged_56	12026	Low-quality	4.03	No
1775	A6_viral_merged_57	11820	Low-quality	19.88	No
1776	A6_viral_merged_59	11748	Low-quality	7.56	No
1777	A6_viral_merged_6	55525	Medium-quality	67.51	No
1778	A6_viral_merged_60	11717	Low-quality	15.02	No
1779	A6_viral_merged_62	11485	Low-quality	16.78	No
1780	A6_viral_merged_63	11478	Low-quality	9.3	No
1781	A6_viral_merged_64	11432	Low-quality	16.86	No
1782	A6_viral_merged_65	11173	Low-quality	21.57	No
1783	A6_viral_merged_67	10898	Low-quality	6.58	No
1784	A6_viral_merged_68	10788	Low-quality	6.25	No
1785	A6_viral_merged_69	10541	Low-quality	15.77	No
1786	A6_viral_merged_7_1	38968	Low-quality	31.82	Yes
1787	A6_viral_merged_71	10155	Low-quality	11.02	No
1788	A6_viral_merged_72	9711	Low-quality	6.28	No
1789	A6_viral_merged_73	9690	Low-quality	6.7	No
1790	A6_viral_merged_75	9566	Low-quality	6.6	No
1791	A6_viral_merged_77	9516	Low-quality	18.25	No
1792	A6_viral_merged_78	9432	Low-quality	6.02	No
1793	A6_viral_merged_79	9198	Low-quality	6.75	No
1794	A6_viral_merged_8	40072	Medium-quality	61.53	No
1795	A6_viral_merged_80	9129	Low-quality	6.46	No
1796	A6_viral_merged_81	9048	Low-quality	6.25	No
1797	A6_viral_merged_82	9011	Low-quality	4.89	No
1798	A6_viral_merged_84	8576	Low-quality	19.03	No
1799	A6_viral_merged_86	8411	Low-quality	4.75	No
1800	A6_viral_merged_89	8319	Low-quality	11.98	No
1801	A6_viral_merged_9	40068	Medium-quality	89.32	No
1802	A6_viral_merged_91	8218	Low-quality	5.42	No
1803	A6_viral_merged_93	7914	Low-quality	12.36	No
1804	A6_viral_merged_94	7870	Low-quality	11.39	No
1805	A6_viral_merged_95	7649	Low-quality	8.35	No
1806	A6_viral_merged_96	7538	Low-quality	17.03	No
1807	A6_viral_merged_99	7487	Low-quality	12.98	No
1808	A7_viral_merged_1	990973	High-quality	100	No
1809	A7_viral_merged_10	42996	Low-quality	42.91	No
1810	A7_viral_merged_103	6898	Low-quality	2.38	No
1811	A7_viral_merged_106	6713	Complete	100	No
1812	A7_viral_merged_107	6637	Low-quality	5.71	No
1813	A7_viral_merged_108	6631	Low-quality	17.46	No
1814	A7_viral_merged_11	40283	Medium-quality	89.8	No
1815	A7_viral_merged_110	6586	Low-quality	12.4	No
1816	A7_viral_merged_114	6520	Low-quality	9.28	No
1817	A7_viral_merged_115	6517	Low-quality	2.84	No
1818	A7_viral_merged_118	6419	Low-quality	9.83	No
1819	A7_viral_merged_119	6391	Low-quality	13.56	No
1820	A7_viral_merged_12	40003	Medium-quality	50.51	No
1821	A7_viral_merged_120	6361	Low-quality	5.06	No
1822	A7_viral_merged_123	6186	Low-quality	11.11	No
1823	A7_viral_merged_124	6178	Low-quality	8.09	No
1824	A7_viral_merged_125	6178	Low-quality	13.75	No
1825	A7_viral_merged_126	6151	Low-quality	8.05	No
1826	A7_viral_merged_127	6147	Low-quality	3.5	No
1827	A7_viral_merged_128	6034	Low-quality	13.45	No
1828	A7_viral_merged_130	5997	Low-quality	7.71	No
1829	A7_viral_merged_131	5995	Low-quality	4.42	No
1830	A7_viral_merged_132	5991	Medium-quality	84.32	No
1831	A7_viral_merged_133	5979	Low-quality	5.21	No
1832	A7_viral_merged_134	5960	Low-quality	8.95	No
1833	A7_viral_merged_138	5850	Low-quality	11.95	No
1834	A7_viral_merged_139	5839	Low-quality	9.01	No
1835	A7_viral_merged_14	39658	Medium-quality	67.74	No
1836	A7_viral_merged_140	5837	High-quality	100	No
1837	A7_viral_merged_142	5804	Low-quality	3.8	No
1838	A7_viral_merged_143_1	5371	Low-quality	10.73	Yes
1839	A7_viral_merged_144	5781	Low-quality	3.3	No
1840	A7_viral_merged_146	5756	Low-quality	11.29	No
1841	A7_viral_merged_147	5735	High-quality	99.8	No
1842	A7_viral_merged_15	39053	High-quality	97.88	No
1843	A7_viral_merged_150	5680	Low-quality	11.31	No
1844	A7_viral_merged_152	5602	Complete	100	No
1845	A7_viral_merged_153	5586	Low-quality	4.41	No
1846	A7_viral_merged_154	5563	High-quality	96.94	No
1847	A7_viral_merged_155	5533	Low-quality	2.85	No
1848	A7_viral_merged_156	5531	Low-quality	7.47	No
1849	A7_viral_merged_158	5503	High-quality	100	No
1850	A7_viral_merged_159	5474	Low-quality	3.09	No
1851	A7_viral_merged_16	34375	Low-quality	46.5	No
1852	A7_viral_merged_160	5450	Low-quality	2.65	No
1853	A7_viral_merged_161	5443	Low-quality	8.98	No
1854	A7_viral_merged_162	5382	Low-quality	5.61	No
1855	A7_viral_merged_163	5369	High-quality	100	No
1856	A7_viral_merged_165	5365	Complete	100	No
1857	A7_viral_merged_166	5349	Low-quality	8.16	No
1858	A7_viral_merged_167	5322	Low-quality	2.53	No
1859	A7_viral_merged_168	5307	Low-quality	9.32	No
1860	A7_viral_merged_17	32565	Medium-quality	65.27	No
1861	A7_viral_merged_170	5272	Low-quality	4.65	No
1862	A7_viral_merged_171	5228	Low-quality	7.78	No
1863	A7_viral_merged_176	5136	Low-quality	8.45	No
1864	A7_viral_merged_178	5110	Low-quality	11.26	No
1865	A7_viral_merged_179	5102	Low-quality	3.23	No
1866	A7_viral_merged_18	32282	Low-quality	25.27	No
1867	A7_viral_merged_183	5063	Low-quality	6.84	No
1868	A7_viral_merged_184	5049	Low-quality	6.17	No
1869	A7_viral_merged_186	5024	Low-quality	4.46	No
1870	A7_viral_merged_189	5010	Low-quality	6.63	No
1871	A7_viral_merged_19	31250	Low-quality	41.98	No
1872	A7_viral_merged_190	4801	Complete	100	No
1873	A7_viral_merged_191	4752	Complete	100	No
1874	A7_viral_merged_192	4680	Complete	100	No
1875	A7_viral_merged_193	4651	Complete	100	No
1876	A7_viral_merged_194	4579	Complete	100	No
1877	A7_viral_merged_195	4569	Complete	100	No
1878	A7_viral_merged_196	4559	Complete	100	No
1879	A7_viral_merged_197	4484	Complete	100	No
1880	A7_viral_merged_198	4237	Complete	100	No
1881	A7_viral_merged_2	115937	High-quality	91.07	No
1882	A7_viral_merged_20	29859	Low-quality	17.09	No
1883	A7_viral_merged_202	3487	Complete	100	No
1884	A7_viral_merged_203	3335	Complete	100	No
1885	A7_viral_merged_204	3261	Medium-quality	78.36	No
1886	A7_viral_merged_206	2977	Medium-quality	71.54	No
1887	A7_viral_merged_208	2875	Medium-quality	69.09	No
1888	A7_viral_merged_209	2857	Complete	100	No
1889	A7_viral_merged_21	29858	Low-quality	40.36	No
1890	A7_viral_merged_211	2811	Medium-quality	67.55	No
1891	A7_viral_merged_212	2710	Complete	100	No
1892	A7_viral_merged_213	2709	Complete	100	No
1893	A7_viral_merged_214	2708	Medium-quality	65.07	No
1894	A7_viral_merged_215	2708	Complete	100	No
1895	A7_viral_merged_216	2696	Medium-quality	71.01	No
1896	A7_viral_merged_217	2601	Complete	100	No
1897	A7_viral_merged_218	2593	Complete	100	No
1898	A7_viral_merged_219	2592	Complete	100	No
1899	A7_viral_merged_22	29756	Low-quality	19.5	No
1900	A7_viral_merged_220	2586	Complete	100	No
1901	A7_viral_merged_221	2578	Complete	100	No
1902	A7_viral_merged_222	2559	Complete	100	No
1903	A7_viral_merged_223	2559	Complete	100	No
1904	A7_viral_merged_225	2526	Not-determined	0	No
1905	A7_viral_merged_226	2526	Not-determined	0	No
1906	A7_viral_merged_228	2522	Not-determined	0	No
1907	A7_viral_merged_229	2515	Medium-quality	78.52	No
1908	A7_viral_merged_23	27251	Medium-quality	64.81	No
1909	A7_viral_merged_231	2491	Medium-quality	69.97	No
1910	A7_viral_merged_233	2456	Complete	100	No
1911	A7_viral_merged_234	2428	Complete	100	No
1912	A7_viral_merged_235	2407	Medium-quality	57.84	No
1913	A7_viral_merged_236	2405	Complete	100	No
1914	A7_viral_merged_237	2404	Complete	100	No
1915	A7_viral_merged_24	27061	Low-quality	16.82	No
1916	A7_viral_merged_240	2361	Complete	100	No
1917	A7_viral_merged_241	2341	Medium-quality	56.26	No
1918	A7_viral_merged_242	2329	Complete	100	No
1919	A7_viral_merged_243	2268	Medium-quality	61.24	No
1920	A7_viral_merged_245	2237	Medium-quality	53.76	No
1921	A7_viral_merged_246	2232	Medium-quality	53.64	No
1922	A7_viral_merged_247	2231	Medium-quality	53.61	No
1923	A7_viral_merged_248	2225	Complete	100	No
1924	A7_viral_merged_249	2213	Medium-quality	53.18	No
1925	A7_viral_merged_25	26297	Low-quality	20.94	No
1926	A7_viral_merged_250	2196	Complete	100	No
1927	A7_viral_merged_251	2183	Medium-quality	52.46	No
1928	A7_viral_merged_252	2165	Medium-quality	52.03	No
1929	A7_viral_merged_254	2156	Complete	100	No
1930	A7_viral_merged_255	2133	Medium-quality	51.26	No
1931	A7_viral_merged_256	2127	Medium-quality	65.07	No
1932	A7_viral_merged_257	2112	Complete	100	No
1933	A7_viral_merged_258	2109	Complete	100	No
1934	A7_viral_merged_259	2099	Medium-quality	50.44	No
1935	A7_viral_merged_26	26134	Low-quality	31.85	No
1936	A7_viral_merged_260	2081	Medium-quality	50.01	No
1937	A7_viral_merged_262	2053	Low-quality	49.33	No
1938	A7_viral_merged_263	2047	Low-quality	49.19	No
1939	A7_viral_merged_265	2039	Low-quality	49	No
1940	A7_viral_merged_266	2033	Medium-quality	63.13	No
1941	A7_viral_merged_267	2024	Low-quality	48.64	No
1942	A7_viral_merged_268	2015	Complete	100	No
1943	A7_viral_merged_27	26127	Low-quality	11.38	No
1944	A7_viral_merged_270	1996	Medium-quality	75.59	No
1945	A7_viral_merged_271	1985	Low-quality	47.7	No
1946	A7_viral_merged_272	1969	Medium-quality	50.08	No
1947	A7_viral_merged_274	1954	Complete	100	No
1948	A7_viral_merged_275	1948	Medium-quality	66.21	No
1949	A7_viral_merged_276	1919	Low-quality	4.92	No
1950	A7_viral_merged_277	1906	Complete	100	No
1951	A7_viral_merged_278	1892	Complete	100	No
1952	A7_viral_merged_279	1883	Low-quality	49.6	No
1953	A7_viral_merged_28	23633	Low-quality	36.05	No
1954	A7_viral_merged_280	1882	Complete	100	No
1955	A7_viral_merged_281	1881	Low-quality	45.2	No
1956	A7_viral_merged_282	1852	Complete	100	No
1957	A7_viral_merged_283	1846	Medium-quality	71.78	No
1958	A7_viral_merged_284	1838	Medium-quality	71.25	No
1959	A7_viral_merged_285	1828	Low-quality	19.46	No
1960	A7_viral_merged_286	1819	Medium-quality	74.93	No
1961	A7_viral_merged_287	1808	Medium-quality	68.48	No
1962	A7_viral_merged_289	1744	Medium-quality	73.47	No
1963	A7_viral_merged_29	23185	Low-quality	15.29	No
1964	A7_viral_merged_292	1716	Low-quality	3.65	No
1965	A7_viral_merged_293	1716	Medium-quality	72.29	No
1966	A7_viral_merged_294	1693	Low-quality	44.8	No
1967	A7_viral_merged_297	1677	Not-determined	0	No
1968	A7_viral_merged_298	1587	Low-quality	8.99	No
1969	A7_viral_merged_299	1581	Not-determined	0	No
1970	A7_viral_merged_30	22487	Medium-quality	63.91	No
1971	A7_viral_merged_301	1536	Low-quality	41.47	No
1972	A7_viral_merged_302	1529	Low-quality	7.43	No
1973	A7_viral_merged_304	1525	Low-quality	36.65	No
1974	A7_viral_merged_306	1519	Low-quality	41.01	No
1975	A7_viral_merged_31	21490	Low-quality	41.57	No
1976	A7_viral_merged_32	19611	Low-quality	11.04	No
1977	A7_viral_merged_33	18950	Low-quality	23.84	No
1978	A7_viral_merged_34	18339	Low-quality	16.28	No
1979	A7_viral_merged_35	18099	Low-quality	32.94	No
1980	A7_viral_merged_36_1	14908	Low-quality	19.97	Yes
1981	A7_viral_merged_37	17670	Low-quality	24.67	No
1982	A7_viral_merged_39	16507	Low-quality	22.75	No
1983	A7_viral_merged_4	70285	Medium-quality	84.74	No
1984	A7_viral_merged_40	16432	Low-quality	10.95	No
1985	A7_viral_merged_41	16016	Low-quality	14.09	No
1986	A7_viral_merged_42	15867	Low-quality	28.03	No
1987	A7_viral_merged_43	15545	Low-quality	5.21	No
1988	A7_viral_merged_44	14927	Low-quality	16.4	No
1989	A7_viral_merged_46	14793	Low-quality	28.62	No
1990	A7_viral_merged_49	13521	Low-quality	18.11	No
1991	A7_viral_merged_5	69476	Medium-quality	57.14	No
1992	A7_viral_merged_50	13314	Low-quality	14.46	No
1993	A7_viral_merged_51	12888	Low-quality	10.58	No
1994	A7_viral_merged_53	12472	Low-quality	34.9	No
1995	A7_viral_merged_54	12458	Low-quality	28.91	No
1996	A7_viral_merged_55	12395	Low-quality	17.35	No
1997	A7_viral_merged_56	12369	Low-quality	8.61	No
1998	A7_viral_merged_57	12284	Low-quality	7.01	No
1999	A7_viral_merged_58	11835	Low-quality	26.27	No
[truncated: 9,046 more rows]

## Sheet: 2D
	contig_id	contig_length	checkv_quality	completeness	provirus
1	A1_spa_contigs_1_1	48531	High-quality	99.64	Yes
2	A1_spa_contigs_10	317348	High-quality	100	No
3	A1_spa_contigs_10003	10521	Low-quality	3.48	No
4	A1_spa_contigs_10006	10519	Low-quality	9.53	No
5	A1_spa_contigs_10009	10516	Low-quality	16.63	No
6	A1_spa_contigs_10014	10514	Low-quality	9.93	No
7	A1_spa_contigs_10016	10512	Low-quality	8.65	No
8	A1_spa_contigs_10017	10512	Low-quality	8.95	No
9	A1_spa_contigs_10037	10500	Low-quality	34.95	No
10	A1_spa_contigs_10061	10481	Low-quality	14.93	No
11	A1_spa_contigs_10082	10466	Low-quality	4.82	No
12	A1_spa_contigs_10108	10450	Low-quality	31.08	No
13	A1_spa_contigs_10110	10448	Low-quality	4.34	No
14	A1_spa_contigs_10119	10443	Low-quality	4.3	No
15	A1_spa_contigs_10126	10440	Low-quality	24.6	No
16	A1_spa_contigs_10130	10439	Low-quality	30.1	No
17	A1_spa_contigs_10132	10438	Medium-quality	68.2	No
18	A1_spa_contigs_10165	10412	Low-quality	25.61	No
19	A1_spa_contigs_10177	10405	Low-quality	5.57	No
20	A1_spa_contigs_10178	10404	Low-quality	4.61	No
21	A1_spa_contigs_10184	10400	Low-quality	15.02	No
22	A1_spa_contigs_10193	10391	Low-quality	7.54	No
23	A1_spa_contigs_10225	10369	Low-quality	5.06	No
24	A1_spa_contigs_10226	10369	Low-quality	24.71	No
25	A1_spa_contigs_10228	10367	Low-quality	8.77	No
26	A1_spa_contigs_10235	10360	Low-quality	24.69	No
27	A1_spa_contigs_10238	10359	Low-quality	22.23	No
28	A1_spa_contigs_10241	10357	Low-quality	23.82	No
29	A1_spa_contigs_10243	10353	Low-quality	31.62	No
30	A1_spa_contigs_10255	10343	Low-quality	6.18	No
31	A1_spa_contigs_10259	10341	Low-quality	20.14	No
32	A1_spa_contigs_10265	10339	Low-quality	3.57	No
33	A1_spa_contigs_1027	41903	Medium-quality	51.52	No
34	A1_spa_contigs_10278	10330	Low-quality	5.58	No
35	A1_spa_contigs_10293	10323	Low-quality	15.96	No
36	A1_spa_contigs_10301	10319	Low-quality	24.77	No
37	A1_spa_contigs_10306	10317	Low-quality	16.41	No
38	A1_spa_contigs_10330	10303	Low-quality	22.69	No
39	A1_spa_contigs_10334	10301	Low-quality	8.35	No
40	A1_spa_contigs_10349	10294	Low-quality	30.67	No
41	A1_spa_contigs_1035	41767	Medium-quality	83.66	No
42	A1_spa_contigs_10350	10294	Medium-quality	87.66	No
43	A1_spa_contigs_10365	10287	Low-quality	10.25	No
44	A1_spa_contigs_10377	10281	Low-quality	14.56	No
45	A1_spa_contigs_10380	10277	Low-quality	13.63	No
46	A1_spa_contigs_10386	10272	Low-quality	16.32	No
47	A1_spa_contigs_1040	41706	Low-quality	10.82	No
48	A1_spa_contigs_10420	10247	Low-quality	3.85	No
49	A1_spa_contigs_10435	10237	Low-quality	3.92	No
50	A1_spa_contigs_1045	41614	Low-quality	44.81	No
51	A1_spa_contigs_10458	10224	Low-quality	6.31	No
52	A1_spa_contigs_10486	10202	Low-quality	6.86	No
53	A1_spa_contigs_10491	10199	Low-quality	3.58	No
54	A1_spa_contigs_10511	10191	Low-quality	9.86	No
55	A1_spa_contigs_10522	10186	Low-quality	13.06	No
56	A1_spa_contigs_10526	10184	Low-quality	11.67	No
57	A1_spa_contigs_10540	10167	Low-quality	22.16	No
58	A1_spa_contigs_10550_1	8653	Low-quality	5.46	Yes
59	A1_spa_contigs_10554	10156	Low-quality	16.46	No
60	A1_spa_contigs_10582	10140	Low-quality	7.51	No
61	A1_spa_contigs_10584	10138	Low-quality	16.5	No
62	A1_spa_contigs_10585	10136	Low-quality	19.87	No
63	A1_spa_contigs_10594	10129	Low-quality	23.28	No
64	A1_spa_contigs_1060	41290	Low-quality	29.94	No
65	A1_spa_contigs_10612	10118	Low-quality	9.15	No
66	A1_spa_contigs_10641	10102	Low-quality	17.26	No
67	A1_spa_contigs_10644	10101	Low-quality	25.01	No
68	A1_spa_contigs_10646	10100	Low-quality	6.94	No
69	A1_spa_contigs_10659	10087	Low-quality	18.81	No
70	A1_spa_contigs_10662	10085	Low-quality	3.8	No
71	A1_spa_contigs_10665	10084	Low-quality	7.01	No
72	A1_spa_contigs_1067	41189	Complete	100	No
73	A1_spa_contigs_1068	41172	High-quality	96.92	No
74	A1_spa_contigs_10683	10073	Low-quality	11.25	No
75	A1_spa_contigs_10702	10059	Low-quality	29.01	No
76	A1_spa_contigs_10718	10043	Low-quality	7.06	No
77	A1_spa_contigs_10725	10039	Low-quality	18.42	No
78	A1_spa_contigs_10729	10038	Low-quality	4.08	No
79	A1_spa_contigs_10730	10037	Low-quality	10.62	No
80	A1_spa_contigs_10741	10030	Low-quality	9.82	No
81	A1_spa_contigs_10743	10030	Low-quality	5.26	No
82	A1_spa_contigs_10748	10028	Medium-quality	72.66	No
83	A1_spa_contigs_10749	10028	Low-quality	4.3	No
84	A1_spa_contigs_10754	10024	Low-quality	9.13	No
85	A1_spa_contigs_10768	10015	Low-quality	2.58	No
86	A1_spa_contigs_10769	10015	Low-quality	35.33	No
87	A1_spa_contigs_10778	10009	Low-quality	22.29	No
88	A1_spa_contigs_10786	10003	Low-quality	24.06	No
89	A1_spa_contigs_10794	9995	Low-quality	5.78	No
90	A1_spa_contigs_10806	9987	Low-quality	11.2	No
91	A1_spa_contigs_10809	9986	Low-quality	2.7	No
92	A1_spa_contigs_10841	9972	Low-quality	6.36	No
93	A1_spa_contigs_10866	9957	Low-quality	13.1	No
94	A1_spa_contigs_1087	40906	High-quality	94.83	No
95	A1_spa_contigs_10878	9946	Low-quality	3.36	No
96	A1_spa_contigs_10888	9938	Low-quality	13.12	No
97	A1_spa_contigs_109	117680	Medium-quality	57.72	No
98	A1_spa_contigs_10900	9932	Low-quality	4.32	No
99	A1_spa_contigs_10901	9931	Low-quality	6.84	No
100	A1_spa_contigs_10915	9923	Low-quality	5.7	No
101	A1_spa_contigs_10922_1	6923	Low-quality	9.16	Yes
102	A1_spa_contigs_10928	9915	Low-quality	13.12	No
103	A1_spa_contigs_10929	9913	Low-quality	16.56	No
104	A1_spa_contigs_10937	9907	Low-quality	7.02	No
105	A1_spa_contigs_10953	9896	Medium-quality	72.15	No
106	A1_spa_contigs_10958	9892	Low-quality	3.16	No
107	A1_spa_contigs_10961	9889	Low-quality	6.83	No
108	A1_spa_contigs_10970	9886	Low-quality	23.36	No
109	A1_spa_contigs_10974	9885	Low-quality	20.88	No
110	A1_spa_contigs_10980	9881	Low-quality	9.76	No
111	A1_spa_contigs_11	304365	Low-quality	24.48	No
112	A1_spa_contigs_11005	9865	Low-quality	6.29	No
113	A1_spa_contigs_11012	9862	Low-quality	14.15	No
114	A1_spa_contigs_11025	9853	Low-quality	3.4	No
115	A1_spa_contigs_11032	9849	Low-quality	10.89	No
116	A1_spa_contigs_11050	9834	Low-quality	9.76	No
117	A1_spa_contigs_11054	9832	Low-quality	4.85	No
118	A1_spa_contigs_11075	9818	Low-quality	5.38	No
119	A1_spa_contigs_11096	9802	Low-quality	21.22	No
120	A1_spa_contigs_11098	9799	Low-quality	23.32	No
121	A1_spa_contigs_111	116553	High-quality	100	No
122	A1_spa_contigs_11112	9794	Low-quality	18.83	No
123	A1_spa_contigs_11122	9785	Low-quality	5.39	No
124	A1_spa_contigs_11139	9778	Low-quality	14.11	No
125	A1_spa_contigs_11140	9777	Low-quality	17.5	No
126	A1_spa_contigs_11145	9773	Low-quality	7.02	No
127	A1_spa_contigs_11151_1	6636	Low-quality	16.57	Yes
128	A1_spa_contigs_11152	9769	Low-quality	5.49	No
129	A1_spa_contigs_11153	9769	Low-quality	9.28	No
130	A1_spa_contigs_11174	9760	Low-quality	9.53	No
131	A1_spa_contigs_11176	9760	Low-quality	5.29	No
132	A1_spa_contigs_11196	9747	Low-quality	26.42	No
133	A1_spa_contigs_11197	9746	Low-quality	6.15	No
134	A1_spa_contigs_1121	40248	Low-quality	20.47	No
135	A1_spa_contigs_11220	9736	Low-quality	23.8	No
136	A1_spa_contigs_11226	9733	Low-quality	25.17	No
137	A1_spa_contigs_1125	40179	Low-quality	47.45	No
138	A1_spa_contigs_11252	9721	Low-quality	17.95	No
139	A1_spa_contigs_11253	9720	Low-quality	5.17	No
140	A1_spa_contigs_11258	9716	Low-quality	23.82	No
141	A1_spa_contigs_11259	9716	Low-quality	9.87	No
142	A1_spa_contigs_1126	40159	Low-quality	37.91	No
143	A1_spa_contigs_11279	9707	Low-quality	16.19	No
144	A1_spa_contigs_11281	9707	Low-quality	4.17	No
145	A1_spa_contigs_113	116033	High-quality	99.16	No
146	A1_spa_contigs_11300	9697	Low-quality	9.18	No
147	A1_spa_contigs_11327	9682	Low-quality	9.34	No
148	A1_spa_contigs_11329	9681	Low-quality	5.77	No
149	A1_spa_contigs_11339	9673	Low-quality	9.06	No
150	A1_spa_contigs_11340	9672	Low-quality	11.08	No
151	A1_spa_contigs_11342	9671	Low-quality	6.39	No
152	A1_spa_contigs_11345	9668	Low-quality	5.23	No
153	A1_spa_contigs_1135_1	21896	Medium-quality	60.75	Yes
154	A1_spa_contigs_11357	9659	Low-quality	17.46	No
155	A1_spa_contigs_11358_1	7362	Low-quality	13.58	Yes
156	A1_spa_contigs_11359	9658	Low-quality	14.72	No
157	A1_spa_contigs_11364	9657	Low-quality	4.74	No
158	A1_spa_contigs_113898	1932	Low-quality	35.75	No
159	A1_spa_contigs_11395	9642	Low-quality	9.95	No
160	A1_spa_contigs_11414	9628	Low-quality	4.88	No
161	A1_spa_contigs_11418	9625	Low-quality	20.7	No
162	A1_spa_contigs_11434	9616	Low-quality	5.32	No
163	A1_spa_contigs_11440	9614	Low-quality	9.94	No
164	A1_spa_contigs_11453	9610	Low-quality	6.06	No
165	A1_spa_contigs_11460	9606	Low-quality	17.85	No
166	A1_spa_contigs_11470	9602	Low-quality	12.24	No
167	A1_spa_contigs_11474	9600	Low-quality	16.03	No
168	A1_spa_contigs_11484	9592	Low-quality	8.96	No
169	A1_spa_contigs_11488_1	6305	Low-quality	3.48	Yes
170	A1_spa_contigs_1149	39746	Low-quality	35.31	No
171	A1_spa_contigs_11498	9582	Low-quality	19.78	No
172	A1_spa_contigs_11501	9580	Low-quality	21.18	No
173	A1_spa_contigs_11502	9580	Low-quality	1.94	No
174	A1_spa_contigs_11514	9573	Low-quality	23.11	No
175	A1_spa_contigs_11541	9555	Low-quality	12.13	No
176	A1_spa_contigs_11550	9549	Low-quality	3.85	No
177	A1_spa_contigs_11555	9546	Medium-quality	81.11	No
178	A1_spa_contigs_11556	9546	Low-quality	9.26	No
179	A1_spa_contigs_11565	9543	Low-quality	8.41	No
180	A1_spa_contigs_11570	9540	Low-quality	13.23	No
181	A1_spa_contigs_11575	9538	Low-quality	20	No
182	A1_spa_contigs_11577	9536	Low-quality	4.11	No
183	A1_spa_contigs_11578	9536	Low-quality	15.95	No
184	A1_spa_contigs_11588	9529	Low-quality	1.42	No
185	A1_spa_contigs_11607	9516	Low-quality	9.57	No
186	A1_spa_contigs_11612	9514	Low-quality	22.68	No
187	A1_spa_contigs_11616	9513	Low-quality	3.41	No
188	A1_spa_contigs_11631	9507	Low-quality	25.91	No
189	A1_spa_contigs_11643	9504	Low-quality	23.01	No
190	A1_spa_contigs_11649	9502	Low-quality	13.79	No
191	A1_spa_contigs_11674	9490	Low-quality	9.93	No
192	A1_spa_contigs_11691	9481	Low-quality	7.27	No
193	A1_spa_contigs_11697	9477	Medium-quality	52.63	No
194	A1_spa_contigs_11702	9474	Low-quality	5.53	No
195	A1_spa_contigs_11703	9474	Low-quality	16.4	No
196	A1_spa_contigs_11715	9467	Low-quality	23.1	No
197	A1_spa_contigs_11725	9459	Low-quality	3.94	No
198	A1_spa_contigs_11743	9450	Low-quality	5.26	No
199	A1_spa_contigs_11749	9447	Low-quality	26.17	No
200	A1_spa_contigs_11753	9445	Low-quality	22.86	No
201	A1_spa_contigs_11756	9443	Low-quality	18.4	No
202	A1_spa_contigs_11760	9441	Low-quality	30.32	No
203	A1_spa_contigs_11761	9441	Low-quality	26.06	No
204	A1_spa_contigs_11771	9434	Low-quality	22.3	No
205	A1_spa_contigs_11777	9431	Low-quality	20.66	No
206	A1_spa_contigs_11783	9427	Low-quality	5.59	No
207	A1_spa_contigs_11784	9426	Low-quality	27.94	No
208	A1_spa_contigs_11808	9411	Low-quality	11.61	No
209	A1_spa_contigs_11810	9411	Low-quality	4.79	No
210	A1_spa_contigs_11814	9408	Low-quality	10.06	No
211	A1_spa_contigs_11826	9403	Low-quality	19.94	No
212	A1_spa_contigs_11827	9402	Low-quality	16.89	No
213	A1_spa_contigs_11847	9387	Low-quality	4.01	No
214	A1_spa_contigs_11855	9384	Low-quality	15.56	No
215	A1_spa_contigs_11858	9382	Not-determined	0	No
216	A1_spa_contigs_11870	9369	Low-quality	14.94	No
217	A1_spa_contigs_11875	9367	Low-quality	4.25	No
218	A1_spa_contigs_11881	9363	Low-quality	8.5	No
219	A1_spa_contigs_11885	9359	Low-quality	9.17	No
220	A1_spa_contigs_11898	9352	Low-quality	19.72	No
221	A1_spa_contigs_11899	9352	Low-quality	20.55	No
222	A1_spa_contigs_11901	9350	Low-quality	21.39	No
223	A1_spa_contigs_11906	9347	Low-quality	5.78	No
224	A1_spa_contigs_1191	39116	Low-quality	25.8	No
225	A1_spa_contigs_11913	9344	Low-quality	20.19	No
226	A1_spa_contigs_11915	9342	Low-quality	20.4	No
227	A1_spa_contigs_11924	9339	Low-quality	12.01	No
228	A1_spa_contigs_11927_1	6740	Low-quality	1.71	Yes
229	A1_spa_contigs_11932_1	7044	Low-quality	19.51	Yes
230	A1_spa_contigs_11950	9323	Low-quality	16.44	No
231	A1_spa_contigs_11953	9322	Low-quality	8.52	No
232	A1_spa_contigs_11962	9320	Low-quality	24.08	No
233	A1_spa_contigs_11968	9318	Low-quality	3.73	No
234	A1_spa_contigs_1197	39014	Medium-quality	54.36	No
235	A1_spa_contigs_11970	9316	Low-quality	1.72	No
236	A1_spa_contigs_11974	9312	Low-quality	8.12	No
237	A1_spa_contigs_11976	9310	Low-quality	5.21	No
238	A1_spa_contigs_11985	9304	Medium-quality	67.78	No
239	A1_spa_contigs_11987	9303	Low-quality	20.32	No
240	A1_spa_contigs_11990	9302	Low-quality	11.92	No
241	A1_spa_contigs_11995	9298	Low-quality	3.88	No
242	A1_spa_contigs_11998	9297	Low-quality	4.41	No
243	A1_spa_contigs_1202	38962	Medium-quality	85.52	No
244	A1_spa_contigs_12035	9275	Low-quality	11.35	No
245	A1_spa_contigs_12040_1	5670	Low-quality	2.29	Yes
246	A1_spa_contigs_12054	9264	Low-quality	4.73	No
247	A1_spa_contigs_12055	9264	Low-quality	5.22	No
248	A1_spa_contigs_12072	9255	Low-quality	20.39	No
249	A1_spa_contigs_12075	9254	Low-quality	23.95	No
250	A1_spa_contigs_1208	38821	Low-quality	7.1	No
251	A1_spa_contigs_12085	9248	Low-quality	10.82	No
252	A1_spa_contigs_12088	9247	Low-quality	5.16	No
253	A1_spa_contigs_12093	9243	Low-quality	21.65	No
254	A1_spa_contigs_12104	9238	Low-quality	14.91	No
255	A1_spa_contigs_12107	9236	Low-quality	20.44	No
256	A1_spa_contigs_1211	38756	Low-quality	14.37	No
257	A1_spa_contigs_12110	9235	Low-quality	3.67	No
258	A1_spa_contigs_12115_1	8609	Low-quality	10.51	Yes
259	A1_spa_contigs_1212_1	27367	Medium-quality	74.58	Yes
260	A1_spa_contigs_12140	9221	Low-quality	21.42	No
261	A1_spa_contigs_12146	9218	Low-quality	11.67	No
262	A1_spa_contigs_12177	9201	Low-quality	8.64	No
263	A1_spa_contigs_12179	9200	Low-quality	4.99	No
264	A1_spa_contigs_12182	9199	Low-quality	5.42	No
265	A1_spa_contigs_12189	9195	Low-quality	3.42	No
266	A1_spa_contigs_12212	9177	Low-quality	2.54	No
267	A1_spa_contigs_12218	9173	Low-quality	8.25	No
268	A1_spa_contigs_12222	9172	Low-quality	22.04	No
269	A1_spa_contigs_12235	9164	Not-determined	0	No
270	A1_spa_contigs_12237	9163	Low-quality	8.68	No
271	A1_spa_contigs_12244	9161	Low-quality	14.55	No
272	A1_spa_contigs_12246	9160	Low-quality	2.41	No
273	A1_spa_contigs_12261	9152	Low-quality	22.44	No
274	A1_spa_contigs_12280	9142	Low-quality	12.47	No
275	A1_spa_contigs_12296	9136	Low-quality	5.25	No
276	A1_spa_contigs_123	112545	Medium-quality	63.62	No
277	A1_spa_contigs_1230	38430	Low-quality	33.41	No
278	A1_spa_contigs_12300	9134	Low-quality	6.3	No
279	A1_spa_contigs_12307	9128	Medium-quality	65.88	No
280	A1_spa_contigs_12314	9125	Low-quality	26.32	No
281	A1_spa_contigs_12315	9125	Low-quality	7.09	No
282	A1_spa_contigs_12316	9125	Low-quality	14.9	No
283	A1_spa_contigs_12323	9121	Low-quality	19.71	No
284	A1_spa_contigs_12328	9120	Low-quality	18.04	No
285	A1_spa_contigs_12331	9118	Low-quality	4.93	No
286	A1_spa_contigs_1234	38404	High-quality	95.24	No
287	A1_spa_contigs_12340	9115	Low-quality	5.38	No
288	A1_spa_contigs_12350	9109	Low-quality	20.52	No
289	A1_spa_contigs_12356	9106	Low-quality	19.88	No
290	A1_spa_contigs_12362	9104	Medium-quality	64.3	No
291	A1_spa_contigs_12364	9104	Low-quality	5.24	No
292	A1_spa_contigs_12376	9096	Low-quality	24.9	No
293	A1_spa_contigs_12378	9095	Low-quality	9.49	No
294	A1_spa_contigs_12379	9095	Low-quality	13.9	No
295	A1_spa_contigs_12392	9084	Low-quality	25.9	No
296	A1_spa_contigs_1240	38345	High-quality	95.03	No
297	A1_spa_contigs_12405	9080	Low-quality	14.6	No
298	A1_spa_contigs_12407	9079	Low-quality	7.15	No
299	A1_spa_contigs_12413	9076	Low-quality	3.72	No
300	A1_spa_contigs_12415	9075	Low-quality	4.04	No
301	A1_spa_contigs_12440	9060	Low-quality	15.08	No
302	A1_spa_contigs_12442	9059	Low-quality	19.68	No
303	A1_spa_contigs_12444	9059	Low-quality	2.39	No
304	A1_spa_contigs_12458	9053	Low-quality	1.67	No
305	A1_spa_contigs_12463	9050	Low-quality	6.03	No
306	A1_spa_contigs_12466	9047	Low-quality	8.77	No
307	A1_spa_contigs_12472	9042	Low-quality	14.97	No
308	A1_spa_contigs_12478	9039	Low-quality	25.49	No
309	A1_spa_contigs_12497	9030	Low-quality	4.77	No
310	A1_spa_contigs_1250	38200	Low-quality	32.76	No
311	A1_spa_contigs_12506	9028	Medium-quality	65.03	No
312	A1_spa_contigs_12508	9027	Low-quality	18.92	No
313	A1_spa_contigs_12513	9022	Low-quality	3.64	No
314	A1_spa_contigs_125187	1808	Low-quality	43.45	No
315	A1_spa_contigs_12521	9018	Low-quality	6.79	No
316	A1_spa_contigs_12523	9018	Low-quality	13.04	No
317	A1_spa_contigs_12552	9007	Low-quality	5.55	No
318	A1_spa_contigs_1256	38115	High-quality	91.5	No
319	A1_spa_contigs_12572	8993	Low-quality	9.09	No
320	A1_spa_contigs_12576	8991	Low-quality	5.63	No
321	A1_spa_contigs_12587	8986	Low-quality	24.49	No
322	A1_spa_contigs_12588	8985	Low-quality	4.87	No
323	A1_spa_contigs_1259	38092	Low-quality	12.6	No
324	A1_spa_contigs_12591	8984	Low-quality	6.15	No
325	A1_spa_contigs_126	111899	High-quality	100	No
326	A1_spa_contigs_126107	1799	Low-quality	33.29	No
327	A1_spa_contigs_12614	8971	Low-quality	16.02	No
328	A1_spa_contigs_12630	8968	Low-quality	17.01	No
329	A1_spa_contigs_12633	8966	Low-quality	19.42	No
330	A1_spa_contigs_1264	38032	Medium-quality	56.02	No
331	A1_spa_contigs_12651	8958	Low-quality	8.82	No
332	A1_spa_contigs_12658	8954	Low-quality	4.48	No
333	A1_spa_contigs_12659	8953	Low-quality	3.64	No
334	A1_spa_contigs_1266	37934	Low-quality	37.73	No
335	A1_spa_contigs_12672	8947	Low-quality	12.57	No
336	A1_spa_contigs_12717	8923	Low-quality	7.41	No
337	A1_spa_contigs_12719	8922	Low-quality	2.47	No
338	A1_spa_contigs_12726	8918	Low-quality	23.93	No
339	A1_spa_contigs_127315	1787	Low-quality	33.07	No
340	A1_spa_contigs_12749	8909	Medium-quality	64.72	No
341	A1_spa_contigs_12758	8905	Low-quality	3.83	No
342	A1_spa_contigs_12764	8904	Low-quality	3.76	No
343	A1_spa_contigs_1277	37726	Medium-quality	86.98	No
344	A1_spa_contigs_12780	8899	Low-quality	22.56	No
345	A1_spa_contigs_12785	8897	Low-quality	7.25	No
346	A1_spa_contigs_12795	8892	Low-quality	12.2	No
347	A1_spa_contigs_128	111386	Low-quality	49.64	No
348	A1_spa_contigs_12805	8886	Low-quality	19.55	No
349	A1_spa_contigs_12816	8881	Not-determined	0	No
350	A1_spa_contigs_12835	8872	Low-quality	10.9	No
351	A1_spa_contigs_12861	8857	Low-quality	8.31	No
352	A1_spa_contigs_1287	37540	Low-quality	36.94	No
353	A1_spa_contigs_12874	8850	Low-quality	14.66	No
354	A1_spa_contigs_12875	8848	Low-quality	12.51	No
355	A1_spa_contigs_12899	8840	Low-quality	8.87	No
356	A1_spa_contigs_129_1	10693	Low-quality	16.86	Yes
357	A1_spa_contigs_12918	8831	Low-quality	12.07	No
358	A1_spa_contigs_12925	8829	Low-quality	3.56	No
359	A1_spa_contigs_12938	8826	Low-quality	5.85	No
360	A1_spa_contigs_12944	8823	Low-quality	8.7	No
361	A1_spa_contigs_12946	8821	Low-quality	3.04	No
362	A1_spa_contigs_12948	8820	Low-quality	48.5	No
363	A1_spa_contigs_12955	8817	Low-quality	3.16	No
364	A1_spa_contigs_12963	8812	Low-quality	19.86	No
365	A1_spa_contigs_12987	8800	Low-quality	5.44	No
366	A1_spa_contigs_12988	8799	Low-quality	19.52	No
367	A1_spa_contigs_1301	37399	High-quality	97.14	No
368	A1_spa_contigs_13025	8786	Low-quality	10.77	No
369	A1_spa_contigs_130379	1756	Low-quality	19.99	No
370	A1_spa_contigs_13040	8780	Low-quality	19.45	No
371	A1_spa_contigs_13066	8765	Low-quality	4.2	No
372	A1_spa_contigs_13068	8764	Low-quality	9.26	No
373	A1_spa_contigs_13075	8761	Low-quality	17.23	No
374	A1_spa_contigs_13098	8751	Low-quality	13.1	No
375	A1_spa_contigs_131011	1750	Low-quality	32.38	No
376	A1_spa_contigs_13108	8748	Low-quality	6.27	No
377	A1_spa_contigs_13111	8747	Low-quality	8.42	No
378	A1_spa_contigs_13136	8736	Low-quality	2.96	No
379	A1_spa_contigs_13145	8730	Low-quality	25.57	No
380	A1_spa_contigs_13146	8730	Low-quality	9.07	No
381	A1_spa_contigs_13148	8729	Low-quality	3.15	No
382	A1_spa_contigs_13155	8727	Low-quality	4.49	No
383	A1_spa_contigs_13166	8722	Low-quality	2.62	No
384	A1_spa_contigs_13180	8718	Not-determined	0	No
385	A1_spa_contigs_13193	8711	Low-quality	2.78	No
386	A1_spa_contigs_13200	8709	Low-quality	7.62	No
387	A1_spa_contigs_13202	8709	Low-quality	23.31	No
388	A1_spa_contigs_13215	8705	Low-quality	23.01	No
389	A1_spa_contigs_13216	8704	Low-quality	19.49	No
390	A1_spa_contigs_13218	8703	Low-quality	2.57	No
391	A1_spa_contigs_13222	8702	Low-quality	3.23	No
392	A1_spa_contigs_13230	8698	Low-quality	19.06	No
393	A1_spa_contigs_13235	8696	Low-quality	5.7	No
394	A1_spa_contigs_13238	8696	Low-quality	24.08	No
395	A1_spa_contigs_13240	8695	Low-quality	2.71	No
396	A1_spa_contigs_13242	8694	Low-quality	21.45	No
397	A1_spa_contigs_13246	8692	Low-quality	16.99	No
398	A1_spa_contigs_13250	8691	Low-quality	8.04	No
399	A1_spa_contigs_13252	8690	Low-quality	3.83	No
400	A1_spa_contigs_13257	8688	Low-quality	3.22	No
401	A1_spa_contigs_13275	8677	Low-quality	1.58	No
402	A1_spa_contigs_13278	8676	Low-quality	6.49	No
403	A1_spa_contigs_13296	8672	Low-quality	8.77	No
404	A1_spa_contigs_1331	36908	Low-quality	9.91	No
405	A1_spa_contigs_13316	8660	Low-quality	25.25	No
406	A1_spa_contigs_1332	36906	Low-quality	34.98	No
407	A1_spa_contigs_13337_1	5290	Low-quality	12.49	Yes
408	A1_spa_contigs_13350	8647	Low-quality	5.13	No
409	A1_spa_contigs_13376	8634	Low-quality	5.67	No
410	A1_spa_contigs_13377	8634	Low-quality	6.51	No
411	A1_spa_contigs_13378	8634	Low-quality	7.29	No
412	A1_spa_contigs_13380	8633	Low-quality	5.19	No
413	A1_spa_contigs_13384	8633	Low-quality	20.31	No
414	A1_spa_contigs_1339	36811	Low-quality	10.06	No
415	A1_spa_contigs_13401	8625	Low-quality	3.45	No
416	A1_spa_contigs_13409	8622	Low-quality	6.26	No
417	A1_spa_contigs_13424	8614	Low-quality	31.81	No
418	A1_spa_contigs_13429	8613	Low-quality	3.09	No
419	A1_spa_contigs_13438	8609	Low-quality	3.08	No
420	A1_spa_contigs_13452	8603	Low-quality	3.48	No
421	A1_spa_contigs_13457	8602	Low-quality	8.55	No
422	A1_spa_contigs_13461	8601	Low-quality	9.88	No
423	A1_spa_contigs_13465	8600	Low-quality	16.33	No
424	A1_spa_contigs_13480	8595	Low-quality	6.16	No
425	A1_spa_contigs_13482	8595	Low-quality	6.34	No
426	A1_spa_contigs_13486	8592	Low-quality	13.97	No
427	A1_spa_contigs_13500	8587	Low-quality	3.33	No
428	A1_spa_contigs_13504_1	6874	Low-quality	10.95	Yes
429	A1_spa_contigs_13511	8582	Low-quality	8.98	No
430	A1_spa_contigs_13513	8581	Low-quality	4.64	No
431	A1_spa_contigs_13516	8579	Low-quality	11.98	No
432	A1_spa_contigs_13520	8577	Low-quality	10.63	No
433	A1_spa_contigs_13528	8572	Low-quality	9.52	No
434	A1_spa_contigs_13537	8568	Low-quality	17.7	No
435	A1_spa_contigs_13540	8565	Low-quality	17.03	No
436	A1_spa_contigs_13546	8563	Low-quality	9.97	No
437	A1_spa_contigs_13556	8561	Low-quality	17.03	No
438	A1_spa_contigs_13557	8561	Low-quality	7.74	No
439	A1_spa_contigs_13558	8561	Low-quality	1.85	No
440	A1_spa_contigs_13563	8559	Low-quality	18.6	No
441	A1_spa_contigs_13566	8559	Low-quality	24.77	No
442	A1_spa_contigs_13568	8558	Low-quality	15.65	No
443	A1_spa_contigs_13570	8557	Low-quality	19.62	No
444	A1_spa_contigs_13579	8550	Low-quality	8.78	No
445	A1_spa_contigs_13584	8548	Low-quality	15.51	No
446	A1_spa_contigs_13595	8544	Low-quality	14.67	No
447	A1_spa_contigs_13596	8543	Low-quality	5.89	No
448	A1_spa_contigs_13609	8539	Low-quality	11.08	No
449	A1_spa_contigs_1361	36479	High-quality	94.25	No
450	A1_spa_contigs_13612	8537	Low-quality	18.16	No
451	A1_spa_contigs_136123	1705	Low-quality	32.88	No
452	A1_spa_contigs_13614	8537	Low-quality	26.85	No
453	A1_spa_contigs_13630	8528	Low-quality	9.34	No
454	A1_spa_contigs_13647	8513	Low-quality	7.88	No
455	A1_spa_contigs_136470	1702	Low-quality	38.24	No
456	A1_spa_contigs_13652	8511	Medium-quality	72.26	No
457	A1_spa_contigs_13667	8503	Low-quality	16.43	No
458	A1_spa_contigs_13694	8491	Low-quality	18.75	No
459	A1_spa_contigs_13698	8489	Low-quality	5.87	No
460	A1_spa_contigs_13699	8489	Low-quality	13.14	No
461	A1_spa_contigs_13703	8487	Low-quality	18.03	No
462	A1_spa_contigs_13705	8486	Low-quality	13.31	No
463	A1_spa_contigs_13725	8478	Low-quality	20.89	No
464	A1_spa_contigs_13733	8476	Low-quality	22.71	No
465	A1_spa_contigs_13735	8476	Low-quality	13.54	No
466	A1_spa_contigs_13750	8471	Low-quality	18.34	No
467	A1_spa_contigs_13764	8464	Low-quality	13.02	No
468	A1_spa_contigs_13773	8459	Low-quality	3.12	No
469	A1_spa_contigs_13776	8455	Low-quality	19.98	No
470	A1_spa_contigs_1378	36260	Low-quality	33.56	No
471	A1_spa_contigs_13784	8454	Low-quality	4.7	No
472	A1_spa_contigs_13797	8448	Low-quality	3.17	No
473	A1_spa_contigs_13803	8446	Low-quality	3.41	No
474	A1_spa_contigs_13808	8441	Low-quality	5.46	No
475	A1_spa_contigs_13814	8440	Low-quality	22.71	No
476	A1_spa_contigs_13818	8439	Low-quality	5.65	No
477	A1_spa_contigs_13819	8439	Low-quality	5.01	No
478	A1_spa_contigs_138199	1687	Low-quality	40.54	No
479	A1_spa_contigs_138205	1687	Low-quality	37.77	No
480	A1_spa_contigs_13831	8435	Low-quality	3.13	No
481	A1_spa_contigs_13838	8433	Low-quality	8.21	No
482	A1_spa_contigs_13847	8429	Low-quality	14.59	No
483	A1_spa_contigs_13856	8428	Low-quality	19.65	No
484	A1_spa_contigs_13857	8427	Low-quality	5.75	No
485	A1_spa_contigs_13871	8423	Low-quality	18.49	No
486	A1_spa_contigs_1388	36127	Low-quality	29.27	No
487	A1_spa_contigs_13892	8416	Not-determined	0	No
488	A1_spa_contigs_13896	8414	Low-quality	8.33	No
489	A1_spa_contigs_13899	8413	Low-quality	11.7	No
490	A1_spa_contigs_13909	8410	Low-quality	13.99	No
491	A1_spa_contigs_13912	8409	Low-quality	19.24	No
492	A1_spa_contigs_13916	8407	Low-quality	18.27	No
493	A1_spa_contigs_13927	8402	Low-quality	19.45	No
494	A1_spa_contigs_13930	8400	Low-quality	7.77	No
495	A1_spa_contigs_13931	8400	Low-quality	34.95	No
496	A1_spa_contigs_13946	8394	Low-quality	4.03	No
497	A1_spa_contigs_13949	8393	Low-quality	11.71	No
498	A1_spa_contigs_13952	8390	Low-quality	8.27	No
499	A1_spa_contigs_13963	8386	Low-quality	20.24	No
500	A1_spa_contigs_13968	8384	Low-quality	6.32	No
501	A1_spa_contigs_13971	8382	Low-quality	10.49	No
502	A1_spa_contigs_13972	8381	Low-quality	18.42	No
503	A1_spa_contigs_13973	8381	Medium-quality	58.55	No
504	A1_spa_contigs_13983	8374	Low-quality	6.09	No
505	A1_spa_contigs_1399	36007	Low-quality	32.51	No
506	A1_spa_contigs_13990	8371	Low-quality	20.62	No
507	A1_spa_contigs_13994	8369	Low-quality	8.23	No
508	A1_spa_contigs_13996	8368	Low-quality	3.1	No
509	A1_spa_contigs_13997	8368	Low-quality	3.38	No
510	A1_spa_contigs_14	237654	High-quality	91.55	No
511	A1_spa_contigs_14025	8358	Low-quality	18.95	No
512	A1_spa_contigs_14039	8353	Low-quality	13.17	No
513	A1_spa_contigs_14041	8353	Low-quality	3.38	No
514	A1_spa_contigs_14046	8351	Low-quality	7.43	No
515	A1_spa_contigs_1405	35931	Low-quality	43.64	No
516	A1_spa_contigs_14050	8349	Low-quality	8.18	No
517	A1_spa_contigs_14052	8349	Low-quality	17.92	No
518	A1_spa_contigs_14055	8348	Low-quality	13.95	No
519	A1_spa_contigs_14076	8341	Low-quality	7.52	No
520	A1_spa_contigs_14083	8338	Low-quality	5.49	No
521	A1_spa_contigs_14086	8337	Low-quality	5.77	No
522	A1_spa_contigs_14088	8336	Low-quality	5.66	No
523	A1_spa_contigs_14091	8335	Low-quality	3.09	No
524	A1_spa_contigs_14092	8335	Not-determined	0	No
525	A1_spa_contigs_14094	8334	Low-quality	18.1	No
526	A1_spa_contigs_14095	8334	Low-quality	7.71	No
527	A1_spa_contigs_14096	8333	Low-quality	12.85	No
528	A1_spa_contigs_141	108102	High-quality	100	No
529	A1_spa_contigs_14100	8332	Low-quality	8.1	No
530	A1_spa_contigs_14120	8323	Not-determined	0	No
531	A1_spa_contigs_14144	8311	Low-quality	12.63	No
532	A1_spa_contigs_14146	8311	Low-quality	19.2	No
533	A1_spa_contigs_14153_1	7596	Low-quality	15.18	Yes
534	A1_spa_contigs_14157	8305	Low-quality	5.82	No
535	A1_spa_contigs_14166	8301	Low-quality	5.75	No
536	A1_spa_contigs_14171	8298	Low-quality	17.11	No
537	A1_spa_contigs_14174	8297	Low-quality	21.77	No
538	A1_spa_contigs_14177_1	7788	Low-quality	15.29	Yes
539	A1_spa_contigs_14183	8295	Low-quality	5.03	No
540	A1_spa_contigs_14184	8295	Low-quality	8.71	No
541	A1_spa_contigs_14188	8292	Low-quality	8.71	No
542	A1_spa_contigs_14196	8287	Low-quality	2.91	No
543	A1_spa_contigs_14198	8287	Low-quality	20.99	No
544	A1_spa_contigs_14207	8284	Low-quality	18.18	No
545	A1_spa_contigs_14208	8284	Low-quality	21.96	No
546	A1_spa_contigs_14212	8283	Low-quality	17.81	No
547	A1_spa_contigs_14222	8280	Low-quality	2.24	No
548	A1_spa_contigs_14233	8278	Low-quality	11.29	No
549	A1_spa_contigs_14241	8273	Low-quality	7.47	No
550	A1_spa_contigs_14245	8271	Low-quality	14.24	No
551	A1_spa_contigs_14254	8267	Low-quality	4.52	No
552	A1_spa_contigs_14256	8265	Low-quality	15.75	No
553	A1_spa_contigs_14260	8264	Low-quality	15.44	No
554	A1_spa_contigs_14275	8259	Low-quality	24.54	No
555	A1_spa_contigs_14279	8256	Low-quality	5.13	No
556	A1_spa_contigs_14288	8254	Low-quality	5.52	No
557	A1_spa_contigs_1431	35631	Medium-quality	76.36	No
558	A1_spa_contigs_14312	8244	Low-quality	22.64	No
559	A1_spa_contigs_14318	8243	Low-quality	5.53	No
560	A1_spa_contigs_14329	8239	Low-quality	5.52	No
561	A1_spa_contigs_14332	8238	Low-quality	17.74	No
562	A1_spa_contigs_14335	8237	Low-quality	14.46	No
563	A1_spa_contigs_14340	8235	Low-quality	5.51	No
564	A1_spa_contigs_14351	8231	Low-quality	14.26	No
565	A1_spa_contigs_14352	8229	Low-quality	8.05	No
566	A1_spa_contigs_14360	8225	Low-quality	9.28	No
567	A1_spa_contigs_14363	8224	Low-quality	19.91	No
568	A1_spa_contigs_14370	8222	Low-quality	11.98	No
569	A1_spa_contigs_14392	8214	Low-quality	21.75	No
570	A1_spa_contigs_14401	8209	Low-quality	21.44	No
571	A1_spa_contigs_14411	8203	Low-quality	4.57	No
572	A1_spa_contigs_14422	8199	Low-quality	15.29	No
573	A1_spa_contigs_14429	8194	Low-quality	7.73	No
574	A1_spa_contigs_1444	35494	Complete	100	No
575	A1_spa_contigs_14444	8187	Low-quality	15.39	No
576	A1_spa_contigs_14448	8185	Low-quality	8.03	No
577	A1_spa_contigs_14453	8184	Low-quality	20.91	No
578	A1_spa_contigs_14460	8180	Low-quality	4.92	No
579	A1_spa_contigs_144646	1635	Low-quality	35.71	No
580	A1_spa_contigs_14467	8177	Low-quality	15.12	No
581	A1_spa_contigs_14470	8176	Low-quality	9.92	No
582	A1_spa_contigs_14475	8176	Low-quality	0.95	No
583	A1_spa_contigs_14476	8176	Low-quality	18.19	No
584	A1_spa_contigs_14480	8174	Low-quality	3.25	No
585	A1_spa_contigs_14483	8174	Low-quality	13.47	No
586	A1_spa_contigs_14486	8173	Low-quality	8.36	No
587	A1_spa_contigs_14489	8173	Low-quality	4.68	No
588	A1_spa_contigs_14510	8165	Low-quality	3.38	No
589	A1_spa_contigs_14521	8161	Low-quality	4.03	No
590	A1_spa_contigs_14529	8157	Low-quality	3.52	No
591	A1_spa_contigs_14532	8155	Low-quality	2.88	No
592	A1_spa_contigs_14536	8153	Low-quality	5.88	No
593	A1_spa_contigs_14549	8149	Low-quality	19.24	No
594	A1_spa_contigs_14553	8148	Low-quality	4.53	No
595	A1_spa_contigs_14559	8147	Low-quality	3.31	No
596	A1_spa_contigs_14562	8145	Low-quality	5.48	No
597	A1_spa_contigs_14571	8143	Low-quality	5.51	No
598	A1_spa_contigs_14577	8139	Low-quality	22.14	No
599	A1_spa_contigs_14588	8133	Low-quality	13.24	No
600	A1_spa_contigs_14601	8129	Low-quality	12.39	No
601	A1_spa_contigs_14609	8126	Low-quality	5.29	No
602	A1_spa_contigs_14611	8124	Low-quality	2.39	No
603	A1_spa_contigs_14621	8119	Low-quality	13.48	No
604	A1_spa_contigs_14622	8119	Low-quality	3.48	No
605	A1_spa_contigs_14630	8117	Low-quality	8.54	No
606	A1_spa_contigs_14632_1	5976	Low-quality	13.28	Yes
607	A1_spa_contigs_14636	8114	Low-quality	4.68	No
608	A1_spa_contigs_14643	8112	Low-quality	8.02	No
609	A1_spa_contigs_14650	8109	Low-quality	20.14	No
610	A1_spa_contigs_14652	8109	Low-quality	3.22	No
611	A1_spa_contigs_14654	8108	Low-quality	23.01	No
612	A1_spa_contigs_14674	8099	Low-quality	17.37	No
613	A1_spa_contigs_14680	8098	Low-quality	15.96	No
614	A1_spa_contigs_14684	8096	Low-quality	10.35	No
615	A1_spa_contigs_14687	8094	Low-quality	33.51	No
616	A1_spa_contigs_14694	8090	Low-quality	3.08	No
617	A1_spa_contigs_14707	8086	Low-quality	17.68	No
618	A1_spa_contigs_14712	8083	Low-quality	1.67	No
619	A1_spa_contigs_14724	8079	Low-quality	15.98	No
620	A1_spa_contigs_14728	8078	Low-quality	19.76	No
621	A1_spa_contigs_14732	8077	Low-quality	18.18	No
622	A1_spa_contigs_14737	8076	Low-quality	7.23	No
623	A1_spa_contigs_14743	8074	Low-quality	4.72	No
624	A1_spa_contigs_14744	8073	Low-quality	2.84	No
625	A1_spa_contigs_14745	8073	Low-quality	29.05	No
626	A1_spa_contigs_14748	8072	Low-quality	2.47	No
627	A1_spa_contigs_14756	8069	Low-quality	12.81	No
628	A1_spa_contigs_14763	8067	Low-quality	9.32	No
629	A1_spa_contigs_14772	8063	Low-quality	14.86	No
630	A1_spa_contigs_1478	34977	High-quality	93.45	No
631	A1_spa_contigs_14794	8055	Low-quality	3.82	No
632	A1_spa_contigs_14798	8053	Low-quality	17.9	No
633	A1_spa_contigs_14801	8052	Low-quality	5.54	No
634	A1_spa_contigs_14808	8050	Low-quality	17.41	No
635	A1_spa_contigs_1481	34967	Low-quality	48.06	No
636	A1_spa_contigs_14814	8047	Low-quality	17.28	No
637	A1_spa_contigs_14843	8035	Low-quality	1.38	No
638	A1_spa_contigs_14849	8034	Low-quality	22.82	No
639	A1_spa_contigs_14856	8031	Low-quality	5.93	No
640	A1_spa_contigs_14857_1	5379	Low-quality	12.02	Yes
641	A1_spa_contigs_14865	8028	Low-quality	5.59	No
642	A1_spa_contigs_14871	8025	Low-quality	2.63	No
643	A1_spa_contigs_14885	8021	Low-quality	11.14	No
644	A1_spa_contigs_14892_1	6295	Low-quality	8.83	Yes
645	A1_spa_contigs_14921	8007	Low-quality	4.72	No
646	A1_spa_contigs_14927	8005	Low-quality	15.53	No
647	A1_spa_contigs_14932	8002	Low-quality	17.5	No
648	A1_spa_contigs_14937	8001	Low-quality	4.14	No
649	A1_spa_contigs_14938	8000	Low-quality	2.85	No
650	A1_spa_contigs_14958	7994	Low-quality	3.8	No
651	A1_spa_contigs_14960	7992	Low-quality	8.4	No
652	A1_spa_contigs_14961	7992	Low-quality	4.01	No
653	A1_spa_contigs_14976	7984	Low-quality	31.66	No
654	A1_spa_contigs_14981	7982	Low-quality	7.24	No
655	A1_spa_contigs_14987	7981	Low-quality	5.42	No
656	A1_spa_contigs_14995	7978	Low-quality	7.6	No
657	A1_spa_contigs_14999	7978	Low-quality	4.35	No
658	A1_spa_contigs_15015	7972	Low-quality	21.31	No
659	A1_spa_contigs_15028	7967	Low-quality	4.34	No
660	A1_spa_contigs_15070	7954	Low-quality	2.29	No
661	A1_spa_contigs_15085	7948	Low-quality	7.83	No
662	A1_spa_contigs_15087	7947	Low-quality	6.4	No
663	A1_spa_contigs_15090	7945	Low-quality	3.12	No
664	A1_spa_contigs_15093	7945	Low-quality	13.32	No
665	A1_spa_contigs_15100	7942	Low-quality	8.83	No
666	A1_spa_contigs_15120	7934	Low-quality	7.52	No
667	A1_spa_contigs_15125	7933	Low-quality	7.35	No
668	A1_spa_contigs_15126	7932	Low-quality	4.52	No
669	A1_spa_contigs_15135	7928	Low-quality	4.75	No
670	A1_spa_contigs_15136	7928	Low-quality	4.71	No
671	A1_spa_contigs_1514	34481	Medium-quality	57.4	No
672	A1_spa_contigs_15149	7922	Low-quality	17.34	No
673	A1_spa_contigs_15151	7922	High-quality	100	No
674	A1_spa_contigs_15156_1	5919	Low-quality	11.53	Yes
675	A1_spa_contigs_15161	7919	Low-quality	21.35	No
676	A1_spa_contigs_15166	7918	Low-quality	7.75	No
677	A1_spa_contigs_15171	7916	Low-quality	2.33	No
678	A1_spa_contigs_15179	7914	Low-quality	16.81	No
679	A1_spa_contigs_15195	7908	Low-quality	9.61	No
680	A1_spa_contigs_15201	7906	Low-quality	15.54	No
681	A1_spa_contigs_15208	7903	Low-quality	3.48	No
682	A1_spa_contigs_15217	7900	Low-quality	20.34	No
683	A1_spa_contigs_1522	34337	Low-quality	15.46	No
684	A1_spa_contigs_15236	7894	Low-quality	2.61	No
685	A1_spa_contigs_15242	7892	Low-quality	17.27	No
686	A1_spa_contigs_15246	7892	Low-quality	13.15	No
687	A1_spa_contigs_15248	7891	Low-quality	5.52	No
688	A1_spa_contigs_15249	7891	Low-quality	17.14	No
689	A1_spa_contigs_15256	7888	Low-quality	5.3	No
690	A1_spa_contigs_15259	7886	Low-quality	7.83	No
691	A1_spa_contigs_15269	7883	Low-quality	3.15	No
692	A1_spa_contigs_15274	7881	Low-quality	10.99	No
693	A1_spa_contigs_15282	7878	Low-quality	9.99	No
694	A1_spa_contigs_15293	7874	Low-quality	19.74	No
695	A1_spa_contigs_15299	7873	Medium-quality	61.42	No
696	A1_spa_contigs_15300	7872	Low-quality	5.29	No
697	A1_spa_contigs_1532_1	9700	Low-quality	22.22	Yes
698	A1_spa_contigs_15341	7860	Low-quality	7.49	No
699	A1_spa_contigs_1535	34179	Low-quality	29.9	No
700	A1_spa_contigs_15350	7858	Low-quality	4.43	No
701	A1_spa_contigs_15354	7857	Low-quality	7.04	No
702	A1_spa_contigs_15356	7856	Low-quality	14.69	No
703	A1_spa_contigs_15360	7854	Low-quality	5.77	No
704	A1_spa_contigs_15387	7844	Low-quality	17.14	No
705	A1_spa_contigs_15395	7840	Low-quality	17.04	No
706	A1_spa_contigs_15404	7836	Low-quality	15.41	No
707	A1_spa_contigs_15406	7835	Low-quality	10	No
708	A1_spa_contigs_1541_1	25594	Medium-quality	56.45	Yes
709	A1_spa_contigs_15423	7830	Low-quality	17.12	No
710	A1_spa_contigs_15426	7829	Low-quality	17.7	No
711	A1_spa_contigs_15427	7829	Low-quality	10.97	No
712	A1_spa_contigs_15433	7828	Low-quality	12.79	No
713	A1_spa_contigs_15437	7827	Low-quality	8.69	No
714	A1_spa_contigs_15443	7827	Low-quality	19.85	No
715	A1_spa_contigs_15453	7825	Low-quality	9.5	No
716	A1_spa_contigs_15457	7824	Low-quality	4.5	No
717	A1_spa_contigs_15458	7824	Low-quality	18.7	No
718	A1_spa_contigs_15468	7820	Low-quality	4.95	No
719	A1_spa_contigs_15472	7819	Low-quality	5.84	No
720	A1_spa_contigs_15490	7813	Low-quality	5.56	No
721	A1_spa_contigs_15510	7807	Low-quality	2.95	No
722	A1_spa_contigs_15525	7799	Low-quality	7.92	No
723	A1_spa_contigs_15540	7793	Low-quality	19.03	No
724	A1_spa_contigs_15551	7789	Low-quality	10.78	No
725	A1_spa_contigs_15552	7789	Low-quality	16.97	No
726	A1_spa_contigs_15563	7787	Low-quality	3.55	No
727	A1_spa_contigs_15572	7780	Low-quality	14.85	No
728	A1_spa_contigs_15588	7775	Low-quality	14.3	No
729	A1_spa_contigs_15601	7771	Low-quality	17.02	No
730	A1_spa_contigs_15605	7769	Low-quality	4.45	No
731	A1_spa_contigs_15612	7768	Medium-quality	66.29	No
732	A1_spa_contigs_15618	7765	Low-quality	4.14	No
733	A1_spa_contigs_15621	7765	Low-quality	4.59	No
734	A1_spa_contigs_15624	7765	Low-quality	4.17	No
735	A1_spa_contigs_15625	7764	Low-quality	5.67	No
736	A1_spa_contigs_15640	7759	Low-quality	3.78	No
737	A1_spa_contigs_15641	7759	Low-quality	17.37	No
738	A1_spa_contigs_15650	7755	Low-quality	20.4	No
739	A1_spa_contigs_15652	7755	Low-quality	2.73	No
740	A1_spa_contigs_15658	7751	Low-quality	3.33	No
741	A1_spa_contigs_15665	7748	Low-quality	18.44	No
742	A1_spa_contigs_1567	33692	High-quality	97.16	No
743	A1_spa_contigs_15674	7746	Low-quality	20.68	No
744	A1_spa_contigs_15682	7744	Low-quality	9.14	No
745	A1_spa_contigs_15698	7738	Not-determined	0	No
746	A1_spa_contigs_15706	7736	Low-quality	3.11	No
747	A1_spa_contigs_15710	7734	Low-quality	7.88	No
748	A1_spa_contigs_15714	7733	Low-quality	3.34	No
749	A1_spa_contigs_15723	7730	Low-quality	15.93	No
750	A1_spa_contigs_1573_1	18632	Low-quality	35.65	Yes
751	A1_spa_contigs_15735	7727	Low-quality	5.91	No
752	A1_spa_contigs_15740	7724	Low-quality	3.18	No
753	A1_spa_contigs_15746	7723	Low-quality	23.46	No
754	A1_spa_contigs_15757	7718	Low-quality	15.86	No
755	A1_spa_contigs_15759	7717	Low-quality	4.14	No
756	A1_spa_contigs_15768	7716	Low-quality	18.36	No
757	A1_spa_contigs_15778	7713	Low-quality	5.32	No
758	A1_spa_contigs_15781	7712	Not-determined	0	No
759	A1_spa_contigs_15783	7711	Low-quality	9.91	No
760	A1_spa_contigs_15793	7709	Low-quality	16.32	No
761	A1_spa_contigs_15802	7706	Low-quality	17.08	No
762	A1_spa_contigs_1582	33558	Medium-quality	72.93	No
763	A1_spa_contigs_15821	7699	Low-quality	7.87	No
764	A1_spa_contigs_15844	7690	Not-determined	0	No
765	A1_spa_contigs_15852	7688	Low-quality	5.76	No
766	A1_spa_contigs_15856	7686	Low-quality	2.99	No
767	A1_spa_contigs_15869	7681	Low-quality	3.21	No
768	A1_spa_contigs_1587_1	13980	Low-quality	8.67	Yes
769	A1_spa_contigs_15879	7679	Low-quality	3.07	No
770	A1_spa_contigs_159	104046	High-quality	90.03	No
771	A1_spa_contigs_15917	7666	Low-quality	14.14	No
772	A1_spa_contigs_15928	7664	Low-quality	5.73	No
773	A1_spa_contigs_15934	7662	Low-quality	16.88	No
774	A1_spa_contigs_15949	7657	Low-quality	11.07	No
775	A1_spa_contigs_15955	7654	Low-quality	2.4	No
776	A1_spa_contigs_15961	7653	Low-quality	5.35	No
777	A1_spa_contigs_15962	7652	Low-quality	4.15	No
778	A1_spa_contigs_15984	7644	Low-quality	17.59	No
779	A1_spa_contigs_15987	7643	Low-quality	0.7	No
780	A1_spa_contigs_15989	7642	Low-quality	8.21	No
781	A1_spa_contigs_15992	7642	Low-quality	16.91	No
782	A1_spa_contigs_160023	1526	Low-quality	36.67	No
783	A1_spa_contigs_16006	7634	Low-quality	3.09	No
784	A1_spa_contigs_16009	7633	Low-quality	5.16	No
785	A1_spa_contigs_16013	7631	Low-quality	17.25	No
786	A1_spa_contigs_1602	33367	Medium-quality	54.15	No
787	A1_spa_contigs_16028	7625	Low-quality	5.25	No
788	A1_spa_contigs_16030	7624	Low-quality	4.84	No
789	A1_spa_contigs_16043	7622	Low-quality	7.8	No
790	A1_spa_contigs_16057	7618	Low-quality	12.81	No
791	A1_spa_contigs_1608	33249	Low-quality	29.11	No
792	A1_spa_contigs_16083	7610	Low-quality	12.97	No
793	A1_spa_contigs_16087	7607	Low-quality	7.54	No
794	A1_spa_contigs_16089	7607	Low-quality	4.08	No
795	A1_spa_contigs_16097	7603	Low-quality	16.55	No
796	A1_spa_contigs_16101	7601	Low-quality	4.79	No
797	A1_spa_contigs_16105	7600	Low-quality	13.66	No
798	A1_spa_contigs_16106	7600	Low-quality	9.41	No
799	A1_spa_contigs_16128	7594	Not-determined	0	No
800	A1_spa_contigs_16138	7592	Low-quality	3.79	No
801	A1_spa_contigs_16149	7589	Low-quality	8.08	No
802	A1_spa_contigs_16156	7586	Low-quality	6.04	No
803	A1_spa_contigs_16157	7585	Low-quality	15.9	No
804	A1_spa_contigs_16163	7584	Low-quality	8.75	No
805	A1_spa_contigs_16180	7576	Low-quality	18.27	No
806	A1_spa_contigs_16197	7572	Low-quality	7.44	No
807	A1_spa_contigs_16202	7570	Low-quality	16.6	No
808	A1_spa_contigs_16216	7564	Low-quality	7.46	No
809	A1_spa_contigs_16223	7563	Low-quality	7.41	No
810	A1_spa_contigs_16230	7561	Low-quality	3.14	No
811	A1_spa_contigs_16247	7554	Low-quality	7.44	No
812	A1_spa_contigs_16253	7553	Low-quality	24.5	No
813	A1_spa_contigs_16289	7540	Low-quality	17.95	No
814	A1_spa_contigs_1629	32966	Medium-quality	84.88	No
815	A1_spa_contigs_1630_1	13581	Low-quality	16.81	Yes
816	A1_spa_contigs_1631	32948	Low-quality	14.14	No
817	A1_spa_contigs_16311	7532	Low-quality	3.07	No
818	A1_spa_contigs_16315	7530	Low-quality	18.98	No
819	A1_spa_contigs_16318	7528	Low-quality	5.73	No
820	A1_spa_contigs_16322	7527	Low-quality	6.89	No
821	A1_spa_contigs_16328	7526	Low-quality	7.52	No
822	A1_spa_contigs_16335	7525	Low-quality	7.49	No
823	A1_spa_contigs_16337	7524	Low-quality	5.15	No
824	A1_spa_contigs_16338	7524	Low-quality	4.54	No
825	A1_spa_contigs_16344	7522	Medium-quality	51.5	No
826	A1_spa_contigs_16364	7518	Low-quality	2.82	No
827	A1_spa_contigs_16365	7518	Low-quality	3.53	No
828	A1_spa_contigs_16371	7516	Low-quality	16.5	No
829	A1_spa_contigs_16378_1	5207	Low-quality	9.03	Yes
830	A1_spa_contigs_16382	7512	Low-quality	16.33	No
831	A1_spa_contigs_16390	7510	Low-quality	6.19	No
832	A1_spa_contigs_16407	7504	Low-quality	7.4	No
833	A1_spa_contigs_16408	7504	Low-quality	15.58	No
834	A1_spa_contigs_16410	7504	Low-quality	14.34	No
835	A1_spa_contigs_16414	7503	Low-quality	22.62	No
836	A1_spa_contigs_16418	7501	Low-quality	5.04	No
837	A1_spa_contigs_16428	7497	Low-quality	12.16	No
838	A1_spa_contigs_1644	32801	Low-quality	37.9	No
839	A1_spa_contigs_16447	7491	Low-quality	3.66	No
840	A1_spa_contigs_16466	7486	Low-quality	11.99	No
841	A1_spa_contigs_16473	7483	Low-quality	16.26	No
842	A1_spa_contigs_16475	7483	Low-quality	5.56	No
843	A1_spa_contigs_16486	7478	Low-quality	12.88	No
844	A1_spa_contigs_16500	7472	Low-quality	12.52	No
845	A1_spa_contigs_16511	7468	Low-quality	4.57	No
846	A1_spa_contigs_16527	7464	Low-quality	4.82	No
847	A1_spa_contigs_16543	7460	Low-quality	16.74	No
848	A1_spa_contigs_16546	7458	Low-quality	0.75	No
849	A1_spa_contigs_16551	7457	Low-quality	4.2	No
850	A1_spa_contigs_16579	7449	Low-quality	4.34	No
851	A1_spa_contigs_16584	7447	Low-quality	15.82	No
852	A1_spa_contigs_16585	7447	Low-quality	14.73	No
853	A1_spa_contigs_16590	7445	Low-quality	8.71	No
854	A1_spa_contigs_16594	7444	Low-quality	4.27	No
855	A1_spa_contigs_16596	7443	Low-quality	3.6	No
856	A1_spa_contigs_16608	7440	Low-quality	4.02	No
857	A1_spa_contigs_16619	7436	Low-quality	11.7	No
858	A1_spa_contigs_16629	7434	Low-quality	10.86	No
859	A1_spa_contigs_16631	7433	Low-quality	20.29	No
860	A1_spa_contigs_16644	7431	Low-quality	10.96	No
861	A1_spa_contigs_16646	7430	Low-quality	11.99	No
862	A1_spa_contigs_16652	7429	Low-quality	17.56	No
863	A1_spa_contigs_16655	7428	Low-quality	7.03	No
864	A1_spa_contigs_16691	7416	Low-quality	11.97	No
865	A1_spa_contigs_16698	7415	Low-quality	8.63	No
866	A1_spa_contigs_1670	32590	Low-quality	23.51	No
867	A1_spa_contigs_16700	7415	Low-quality	2.89	No
868	A1_spa_contigs_1673_1	19597	Low-quality	42.15	Yes
869	A1_spa_contigs_16739	7401	Low-quality	16.23	No
870	A1_spa_contigs_16754	7397	Low-quality	19.53	No
871	A1_spa_contigs_16762	7395	Low-quality	2.91	No
872	A1_spa_contigs_16770	7392	Low-quality	14.02	No
873	A1_spa_contigs_16787	7386	Low-quality	5.04	No
874	A1_spa_contigs_1679_1	11473	Low-quality	19.81	Yes
875	A1_spa_contigs_16797	7384	Low-quality	3.71	No
876	A1_spa_contigs_1681	32498	Low-quality	11.23	No
877	A1_spa_contigs_16818	7377	Low-quality	10.22	No
878	A1_spa_contigs_16831	7373	Low-quality	4.72	No
879	A1_spa_contigs_16842	7371	Low-quality	15.48	No
880	A1_spa_contigs_16844	7370	Low-quality	7.91	No
881	A1_spa_contigs_16849	7369	Low-quality	16.04	No
882	A1_spa_contigs_16867	7365	Low-quality	41.06	No
883	A1_spa_contigs_16869	7364	Low-quality	5.35	No
884	A1_spa_contigs_16873	7362	Low-quality	12.62	No
885	A1_spa_contigs_16885	7360	Low-quality	8.19	No
886	A1_spa_contigs_16887_1	5684	Low-quality	11.57	Yes
887	A1_spa_contigs_1689	32413	Low-quality	17.79	No
888	A1_spa_contigs_16898	7355	Low-quality	3.45	No
889	A1_spa_contigs_16899	7354	Low-quality	17.88	No
890	A1_spa_contigs_16900	7354	Low-quality	16.32	No
891	A1_spa_contigs_16908	7352	Low-quality	10.23	No
892	A1_spa_contigs_16911	7351	Low-quality	2.94	No
893	A1_spa_contigs_16912	7350	Low-quality	7.27	No
894	A1_spa_contigs_16928	7344	Low-quality	17.5	No
895	A1_spa_contigs_16931	7343	Low-quality	3.11	No
896	A1_spa_contigs_16934	7342	Low-quality	2.79	No
897	A1_spa_contigs_16938	7340	Low-quality	22.4	No
898	A1_spa_contigs_16941	7339	Not-determined	0	No
899	A1_spa_contigs_16948	7335	Low-quality	3.54	No
900	A1_spa_contigs_16968	7330	Low-quality	3.69	No
901	A1_spa_contigs_16978	7325	Low-quality	4.67	No
902	A1_spa_contigs_16982	7324	Low-quality	11.19	No
903	A1_spa_contigs_16987	7323	Low-quality	3.92	No
904	A1_spa_contigs_16997	7319	Low-quality	25.37	No
905	A1_spa_contigs_17001	7318	Low-quality	6.99	No
906	A1_spa_contigs_1701	32264	Low-quality	28.36	No
907	A1_spa_contigs_17016	7315	Low-quality	16.35	No
908	A1_spa_contigs_17021	7314	Low-quality	22.25	No
909	A1_spa_contigs_17026	7312	Low-quality	2.71	No
910	A1_spa_contigs_17033	7310	Low-quality	11.58	No
911	A1_spa_contigs_17043	7306	Low-quality	3.49	No
912	A1_spa_contigs_17054	7302	Low-quality	7.35	No
913	A1_spa_contigs_17069	7297	Low-quality	5.22	No
914	A1_spa_contigs_17078	7295	Low-quality	14.09	No
915	A1_spa_contigs_17079	7295	Low-quality	8.85	No
916	A1_spa_contigs_17084	7295	Low-quality	15.98	No
917	A1_spa_contigs_17092	7293	Low-quality	12.48	No
918	A1_spa_contigs_17097	7291	Low-quality	14.98	No
919	A1_spa_contigs_17099_1	6783	Low-quality	14.52	Yes
920	A1_spa_contigs_17103	7290	Low-quality	11.82	No
921	A1_spa_contigs_17110	7288	Not-determined	0	No
922	A1_spa_contigs_17151	7276	Low-quality	6.93	No
923	A1_spa_contigs_17168	7271	Low-quality	14.63	No
924	A1_spa_contigs_17195	7262	Low-quality	15.99	No
925	A1_spa_contigs_17196	7262	Low-quality	10.86	No
926	A1_spa_contigs_17202	7261	Low-quality	18.49	No
927	A1_spa_contigs_17235	7252	Low-quality	11.75	No
928	A1_spa_contigs_17236	7252	Low-quality	17.62	No
929	A1_spa_contigs_17248	7248	Low-quality	15.91	No
930	A1_spa_contigs_17258	7246	Low-quality	17.88	No
931	A1_spa_contigs_17267	7244	Low-quality	11.38	No
932	A1_spa_contigs_17270	7244	Low-quality	3.47	No
933	A1_spa_contigs_17277	7241	Low-quality	7.14	No
934	A1_spa_contigs_17279	7241	Low-quality	7.99	No
935	A1_spa_contigs_1729	31962	Low-quality	12.94	No
936	A1_spa_contigs_17315	7231	Low-quality	14.46	No
937	A1_spa_contigs_17320	7230	Low-quality	12.07	No
938	A1_spa_contigs_17323	7229	Low-quality	9.25	No
939	A1_spa_contigs_17326	7229	Low-quality	13.8	No
940	A1_spa_contigs_17327	7228	Low-quality	4.61	No
941	A1_spa_contigs_17329	7227	Low-quality	14.9	No
942	A1_spa_contigs_17330	7227	Low-quality	7.18	No
943	A1_spa_contigs_17332	7227	Low-quality	3.24	No
944	A1_spa_contigs_17336	7226	Low-quality	7.57	No
945	A1_spa_contigs_17338	7225	Low-quality	4.97	No
946	A1_spa_contigs_17339	7225	Low-quality	40.23	No
947	A1_spa_contigs_1734	31916	Medium-quality	50.48	No
948	A1_spa_contigs_17346	7223	Not-determined	0	No
949	A1_spa_contigs_17349	7222	Low-quality	17.8	No
950	A1_spa_contigs_1736	31909	Not-determined	0	No
951	A1_spa_contigs_17365	7217	Low-quality	16.01	No
952	A1_spa_contigs_17374	7214	Low-quality	15.43	No
953	A1_spa_contigs_17394	7208	Low-quality	9.11	No
954	A1_spa_contigs_17431	7198	Low-quality	10.42	No
955	A1_spa_contigs_17444	7195	Low-quality	14.01	No
956	A1_spa_contigs_17445	7195	Low-quality	4.75	No
957	A1_spa_contigs_17455	7194	Low-quality	3.75	No
958	A1_spa_contigs_17460	7192	Low-quality	4.23	No
959	A1_spa_contigs_17473	7189	Low-quality	8.68	No
960	A1_spa_contigs_17484	7186	Low-quality	20.93	No
961	A1_spa_contigs_17486	7185	Low-quality	6.18	No
962	A1_spa_contigs_17493	7183	Low-quality	7.84	No
963	A1_spa_contigs_17498	7181	Low-quality	12.88	No
964	A1_spa_contigs_17509	7178	Not-determined	0	No
965	A1_spa_contigs_17515	7177	Low-quality	14.3	No
966	A1_spa_contigs_17519	7177	Low-quality	10.82	No
967	A1_spa_contigs_17523_1	6503	Low-quality	14.1	Yes
968	A1_spa_contigs_17538	7173	Low-quality	26.34	No
969	A1_spa_contigs_17545	7171	Low-quality	16.16	No
970	A1_spa_contigs_17551	7171	Low-quality	5.91	No
971	A1_spa_contigs_17553	7171	Low-quality	4.4	No
972	A1_spa_contigs_17559	7170	Low-quality	15.88	No
973	A1_spa_contigs_17571	7167	Not-determined	0	No
974	A1_spa_contigs_17577	7165	Low-quality	4.55	No
975	A1_spa_contigs_17601	7158	Low-quality	10.9	No
976	A1_spa_contigs_17620	7150	Low-quality	4.25	No
977	A1_spa_contigs_17623	7149	Low-quality	4.15	No
978	A1_spa_contigs_17628	7147	Low-quality	19.26	No
979	A1_spa_contigs_17667	7133	Low-quality	4.24	No
980	A1_spa_contigs_17683	7128	Low-quality	5.5	No
981	A1_spa_contigs_17687	7126	Low-quality	18.94	No
982	A1_spa_contigs_17692	7125	Low-quality	11.2	No
983	A1_spa_contigs_17695	7125	Low-quality	5.12	No
984	A1_spa_contigs_17721	7118	Low-quality	7.67	No
985	A1_spa_contigs_17733_1	5880	Low-quality	2.5	Yes
986	A1_spa_contigs_17752	7112	Low-quality	7.35	No
987	A1_spa_contigs_17756	7112	Low-quality	9.85	No
988	A1_spa_contigs_17757	7112	Low-quality	20.21	No
989	A1_spa_contigs_17758	7112	Low-quality	18.85	No
990	A1_spa_contigs_17759	7112	Low-quality	17.32	No
991	A1_spa_contigs_17763	7111	Low-quality	6.42	No
992	A1_spa_contigs_17773	7109	Low-quality	2.37	No
993	A1_spa_contigs_17787	7104	Low-quality	6.42	No
994	A1_spa_contigs_17801	7100	Low-quality	2.8	No
995	A1_spa_contigs_17804	7099	Low-quality	4.77	No
996	A1_spa_contigs_1781	31396	Medium-quality	62.27	No
997	A1_spa_contigs_17814	7096	Low-quality	11.5	No
998	A1_spa_contigs_17816	7096	Low-quality	11.15	No
999	A1_spa_contigs_17837	7087	Low-quality	2.98	No
1000	A1_spa_contigs_17838	7087	Low-quality	14.04	No
1001	A1_spa_contigs_17854	7083	Low-quality	3.91	No
1002	A1_spa_contigs_17865	7081	Low-quality	4.63	No
1003	A1_spa_contigs_17878	7079	Low-quality	6.11	No
1004	A1_spa_contigs_17883	7077	Low-quality	11.83	No
1005	A1_spa_contigs_17884	7076	Low-quality	16.98	No
1006	A1_spa_contigs_17891	7075	Low-quality	8.66	No
1007	A1_spa_contigs_17896	7073	Low-quality	14.06	No
1008	A1_spa_contigs_17927	7064	Low-quality	4.66	No
1009	A1_spa_contigs_17929_1	5167	Low-quality	12.03	Yes
1010	A1_spa_contigs_17935	7062	Low-quality	4.2	No
1011	A1_spa_contigs_17946	7059	Low-quality	21.54	No
1012	A1_spa_contigs_17948	7058	Low-quality	4	No
1013	A1_spa_contigs_17954	7057	Low-quality	2.43	No
1014	A1_spa_contigs_17962_1	6195	Low-quality	8.73	Yes
1015	A1_spa_contigs_17969	7053	Low-quality	2.48	No
1016	A1_spa_contigs_17987	7045	Low-quality	6.56	No
1017	A1_spa_contigs_17988	7044	Low-quality	3.02	No
1018	A1_spa_contigs_18003	7040	Low-quality	5.04	No
1019	A1_spa_contigs_18006_1	6629	Low-quality	13.08	Yes
1020	A1_spa_contigs_18019	7037	Low-quality	10.7	No
1021	A1_spa_contigs_18026	7035	Low-quality	5.37	No
1022	A1_spa_contigs_18036	7033	Low-quality	6.95	No
1023	A1_spa_contigs_18054	7029	Low-quality	5.3	No
1024	A1_spa_contigs_18061	7027	Low-quality	6.21	No
1025	A1_spa_contigs_18070	7026	Low-quality	13.94	No
1026	A1_spa_contigs_18076	7024	Low-quality	5.96	No
1027	A1_spa_contigs_18089	7021	Low-quality	13.27	No
1028	A1_spa_contigs_1809	31160	Low-quality	20.05	No
1029	A1_spa_contigs_18090	7020	Low-quality	7.81	No
1030	A1_spa_contigs_18094	7020	Low-quality	7.06	No
1031	A1_spa_contigs_18104	7016	Low-quality	11.24	No
1032	A1_spa_contigs_18112	7013	Low-quality	3.8	No
1033	A1_spa_contigs_18114	7013	Low-quality	15.7	No
1034	A1_spa_contigs_18120	7011	Low-quality	14.71	No
1035	A1_spa_contigs_18122	7011	Low-quality	17.92	No
1036	A1_spa_contigs_18123	7011	Low-quality	8.99	No
1037	A1_spa_contigs_18128	7010	Low-quality	3.74	No
1038	A1_spa_contigs_18131	7009	Low-quality	15.46	No
1039	A1_spa_contigs_18139	7008	Low-quality	14.11	No
1040	A1_spa_contigs_18171	6998	Low-quality	16.81	No
1041	A1_spa_contigs_18187	6996	Low-quality	3.93	No
1042	A1_spa_contigs_18193	6994	Low-quality	1.81	No
1043	A1_spa_contigs_18202	6991	Low-quality	11.26	No
1044	A1_spa_contigs_18204	6990	Low-quality	11.71	No
1045	A1_spa_contigs_18215	6988	Low-quality	11.7	No
1046	A1_spa_contigs_1822	31048	Medium-quality	77.89	No
1047	A1_spa_contigs_18222	6986	Low-quality	4.37	No
1048	A1_spa_contigs_18229	6984	Low-quality	19.46	No
1049	A1_spa_contigs_18230	6984	Low-quality	15.34	No
1050	A1_spa_contigs_18239	6981	Low-quality	3.28	No
1051	A1_spa_contigs_18240	6981	Low-quality	12.62	No
1052	A1_spa_contigs_18253	6977	Low-quality	15.37	No
1053	A1_spa_contigs_18255	6977	Low-quality	15.61	No
1054	A1_spa_contigs_1826	31005	Low-quality	40.58	No
1055	A1_spa_contigs_18272	6970	Low-quality	8.75	No
1056	A1_spa_contigs_18298	6965	Low-quality	4.84	No
1057	A1_spa_contigs_18314	6961	Low-quality	4.67	No
1058	A1_spa_contigs_18324	6958	Low-quality	7.73	No
1059	A1_spa_contigs_18330	6955	Low-quality	4.05	No
1060	A1_spa_contigs_18335	6954	Low-quality	2.09	No
1061	A1_spa_contigs_1834	30959	Low-quality	48	No
1062	A1_spa_contigs_18343	6951	Low-quality	2.41	No
1063	A1_spa_contigs_1835	30947	Medium-quality	61.82	No
1064	A1_spa_contigs_1839	30922	Low-quality	18.76	No
1065	A1_spa_contigs_18421	6928	Low-quality	4.75	No
1066	A1_spa_contigs_18423	6928	Low-quality	6.25	No
1067	A1_spa_contigs_18441	6924	Low-quality	10.44	No
1068	A1_spa_contigs_18448	6920	Low-quality	3.1	No
1069	A1_spa_contigs_18463	6917	Low-quality	9.45	No
1070	A1_spa_contigs_18475	6914	Low-quality	5.17	No
1071	A1_spa_contigs_18481	6913	Low-quality	5.64	No
1072	A1_spa_contigs_18490	6909	Low-quality	9.67	No
1073	A1_spa_contigs_18496	6909	Low-quality	3.71	No
1074	A1_spa_contigs_18497	6908	Low-quality	7.07	No
1075	A1_spa_contigs_18499	6908	Low-quality	1.74	No
1076	A1_spa_contigs_185_2	23687	Low-quality	32.75	Yes
1077	A1_spa_contigs_18508	6905	Low-quality	3.18	No
1078	A1_spa_contigs_18519	6903	Low-quality	6.88	No
1079	A1_spa_contigs_18527	6900	Low-quality	11.44	No
1080	A1_spa_contigs_18529	6899	Low-quality	3.85	No
1081	A1_spa_contigs_1853	30835	Medium-quality	66.55	No
1082	A1_spa_contigs_18536	6897	Low-quality	8.69	No
1083	A1_spa_contigs_18538	6897	Low-quality	2.42	No
1084	A1_spa_contigs_18542	6896	Low-quality	2.53	No
1085	A1_spa_contigs_18552	6894	Not-determined	0	No
1086	A1_spa_contigs_18554	6894	Low-quality	17.5	No
1087	A1_spa_contigs_18559	6894	Low-quality	18.38	No
1088	A1_spa_contigs_18565	6893	Low-quality	8.26	No
1089	A1_spa_contigs_18571	6891	Low-quality	2.72	No
1090	A1_spa_contigs_18584	6885	Low-quality	4.68	No
1091	A1_spa_contigs_18591	6884	Low-quality	2.55	No
1092	A1_spa_contigs_18593	6883	Low-quality	4.83	No
1093	A1_spa_contigs_18598	6882	Not-determined	0	No
1094	A1_spa_contigs_18601	6881	Low-quality	4.33	No
1095	A1_spa_contigs_18604	6880	Low-quality	5.31	No
1096	A1_spa_contigs_18613	6879	Low-quality	12.88	No
1097	A1_spa_contigs_18629	6875	Low-quality	2.06	No
1098	A1_spa_contigs_18641	6873	Low-quality	10.28	No
1099	A1_spa_contigs_18644	6873	Low-quality	3.72	No
1100	A1_spa_contigs_18651	6871	Low-quality	8.41	No
1101	A1_spa_contigs_18664	6868	Low-quality	2.71	No
1102	A1_spa_contigs_1867	30641	Low-quality	33.4	No
1103	A1_spa_contigs_18692	6861	Low-quality	15.05	No
1104	A1_spa_contigs_18707	6856	Low-quality	3.18	No
1105	A1_spa_contigs_18710	6854	Low-quality	15.19	No
1106	A1_spa_contigs_18719	6852	Low-quality	15.43	No
1107	A1_spa_contigs_18721	6852	Low-quality	6.18	No
1108	A1_spa_contigs_18722	6851	Low-quality	17.33	No
1109	A1_spa_contigs_18734	6850	Low-quality	17.86	No
1110	A1_spa_contigs_18758	6844	Low-quality	15.16	No
1111	A1_spa_contigs_18763	6843	Low-quality	2.75	No
1112	A1_spa_contigs_1878	30551	Low-quality	29.95	No
1113	A1_spa_contigs_18788	6836	Low-quality	7.26	No
1114	A1_spa_contigs_18789	6836	Low-quality	18.34	No
1115	A1_spa_contigs_18790	6836	Low-quality	18.21	No
1116	A1_spa_contigs_18814	6829	Low-quality	14.98	No
1117	A1_spa_contigs_18821	6829	Low-quality	13.96	No
1118	A1_spa_contigs_18851	6823	Low-quality	3.97	No
1119	A1_spa_contigs_18865	6820	Low-quality	2.73	No
1120	A1_spa_contigs_18866	6818	Low-quality	3.31	No
1121	A1_spa_contigs_18878	6816	Low-quality	3.69	No
1122	A1_spa_contigs_18895	6812	Low-quality	1.97	No
1123	A1_spa_contigs_18905	6810	Low-quality	3.68	No
1124	A1_spa_contigs_18907	6809	Low-quality	4.27	No
1125	A1_spa_contigs_18908	6809	Low-quality	2.07	No
1126	A1_spa_contigs_18910	6808	Low-quality	4.38	No
1127	A1_spa_contigs_1892	30349	Low-quality	49.68	No
1128	A1_spa_contigs_18925	6804	Low-quality	10.29	No
1129	A1_spa_contigs_18936	6803	Low-quality	3.9	No
1130	A1_spa_contigs_18937	6803	Low-quality	3.55	No
1131	A1_spa_contigs_18942	6800	Low-quality	2.89	No
1132	A1_spa_contigs_1895	30338	Low-quality	40.11	No
1133	A1_spa_contigs_18967	6794	Low-quality	13.29	No
1134	A1_spa_contigs_18970	6793	Low-quality	8.09	No
1135	A1_spa_contigs_1898	30324	Medium-quality	72.14	No
1136	A1_spa_contigs_18980	6789	Low-quality	3.54	No
1137	A1_spa_contigs_18981	6789	Low-quality	13.41	No
1138	A1_spa_contigs_18996	6787	Low-quality	5.59	No
1139	A1_spa_contigs_19000	6786	Low-quality	5.77	No
1140	A1_spa_contigs_19005	6786	Low-quality	14.46	No
1141	A1_spa_contigs_19007	6785	Low-quality	6.68	No
1142	A1_spa_contigs_19008	6785	Low-quality	5.44	No
1143	A1_spa_contigs_19018	6784	Low-quality	16.19	No
1144	A1_spa_contigs_19028	6781	Low-quality	15.22	No
1145	A1_spa_contigs_19032	6780	Low-quality	14.23	No
1146	A1_spa_contigs_19044	6777	Low-quality	13.52	No
1147	A1_spa_contigs_1907	30159	Medium-quality	67	No
1148	A1_spa_contigs_19104	6763	Low-quality	6.08	No
1149	A1_spa_contigs_19111	6761	Low-quality	3.06	No
1150	A1_spa_contigs_19113	6761	Low-quality	2.12	No
1151	A1_spa_contigs_19143	6754	Low-quality	14.66	No
1152	A1_spa_contigs_19147	6752	Low-quality	3.56	No
1153	A1_spa_contigs_19157	6750	Low-quality	4.26	No
1154	A1_spa_contigs_19159	6750	Low-quality	14.96	No
1155	A1_spa_contigs_19163	6749	Low-quality	12.38	No
1156	A1_spa_contigs_19164	6748	Low-quality	5	No
1157	A1_spa_contigs_19165	6748	Low-quality	16.01	No
1158	A1_spa_contigs_19178	6746	Low-quality	14.82	No
1159	A1_spa_contigs_19190	6741	Low-quality	4.6	No
1160	A1_spa_contigs_19200	6739	Low-quality	13.18	No
1161	A1_spa_contigs_19201	6739	Low-quality	4.32	No
1162	A1_spa_contigs_19202	6739	Low-quality	4.67	No
1163	A1_spa_contigs_19212	6737	Low-quality	3.93	No
1164	A1_spa_contigs_19218	6736	Low-quality	6.03	No
1165	A1_spa_contigs_19232	6732	Low-quality	2.89	No
1166	A1_spa_contigs_19234	6731	Low-quality	15.42	No
1167	A1_spa_contigs_19245	6729	Low-quality	3.65	No
1168	A1_spa_contigs_19248	6728	Low-quality	14.48	No
1169	A1_spa_contigs_19274	6720	Low-quality	18.59	No
1170	A1_spa_contigs_19290	6714	Low-quality	3.01	No
1171	A1_spa_contigs_19291	6714	Low-quality	6.74	No
1172	A1_spa_contigs_19298	6713	Low-quality	6.06	No
1173	A1_spa_contigs_19299	6713	Low-quality	8.57	No
1174	A1_spa_contigs_193	96578	Medium-quality	89	No
1175	A1_spa_contigs_19300	6713	Low-quality	6.06	No
1176	A1_spa_contigs_19316	6708	Low-quality	3.05	No
1177	A1_spa_contigs_19325	6706	Low-quality	4.8	No
1178	A1_spa_contigs_19333	6703	Low-quality	14.74	No
1179	A1_spa_contigs_1934	29982	Low-quality	8.08	No
1180	A1_spa_contigs_19343	6701	Low-quality	1.83	No
1181	A1_spa_contigs_19350	6698	Low-quality	11.34	No
1182	A1_spa_contigs_19372	6693	Low-quality	5.63	No
1183	A1_spa_contigs_19383	6691	Low-quality	3.73	No
1184	A1_spa_contigs_19384	6691	Low-quality	9.94	No
1185	A1_spa_contigs_19386	6690	Low-quality	47.56	No
1186	A1_spa_contigs_19388	6690	Low-quality	8.85	No
1187	A1_spa_contigs_19390	6689	Low-quality	3.55	No
1188	A1_spa_contigs_19396	6688	Low-quality	18.1	No
1189	A1_spa_contigs_19400	6687	Low-quality	8.68	No
1190	A1_spa_contigs_19434	6679	Low-quality	3.21	No
1191	A1_spa_contigs_1944	29875	Low-quality	44.02	No
1192	A1_spa_contigs_19441	6676	Low-quality	17.77	No
1193	A1_spa_contigs_19445	6675	Low-quality	7.7	No
1194	A1_spa_contigs_19449	6675	Low-quality	5.98	No
1195	A1_spa_contigs_19467	6670	Low-quality	9.98	No
1196	A1_spa_contigs_1947	29847	Medium-quality	70.91	No
1197	A1_spa_contigs_19491	6662	Low-quality	2.49	No
1198	A1_spa_contigs_19495	6661	Low-quality	3.68	No
1199	A1_spa_contigs_19515	6656	Low-quality	3.78	No
1200	A1_spa_contigs_19523	6654	Low-quality	4.05	No
1201	A1_spa_contigs_19530	6653	Low-quality	14.73	No
1202	A1_spa_contigs_19534	6652	Low-quality	16.77	No
1203	A1_spa_contigs_19550	6650	Low-quality	4.6	No
1204	A1_spa_contigs_19553	6649	Low-quality	4.18	No
1205	A1_spa_contigs_19589	6640	Low-quality	26.1	No
1206	A1_spa_contigs_196	95933	High-quality	94.63	No
1207	A1_spa_contigs_19625	6635	Low-quality	14.4	No
1208	A1_spa_contigs_19637_1	5685	Low-quality	2.26	Yes
1209	A1_spa_contigs_19641_1	5162	Low-quality	7.6	Yes
1210	A1_spa_contigs_19644	6629	Low-quality	7.12	No
1211	A1_spa_contigs_19650	6628	Low-quality	18.11	No
1212	A1_spa_contigs_19651	6628	Low-quality	7.84	No
1213	A1_spa_contigs_19655	6627	Low-quality	7.76	No
1214	A1_spa_contigs_19678	6622	Low-quality	2.57	No
1215	A1_spa_contigs_1968	29644	High-quality	100	No
1216	A1_spa_contigs_19684	6621	Low-quality	15.4	No
1217	A1_spa_contigs_19690	6620	Low-quality	14.67	No
1218	A1_spa_contigs_19691	6620	Low-quality	3.59	No
1219	A1_spa_contigs_19694	6620	Low-quality	9.4	No
1220	A1_spa_contigs_19695	6619	Low-quality	13.77	No
1221	A1_spa_contigs_19705	6617	Low-quality	6.49	No
1222	A1_spa_contigs_1973	29573	Medium-quality	76.41	No
1223	A1_spa_contigs_19746	6606	Low-quality	6.42	No
1224	A1_spa_contigs_19753	6605	Low-quality	4.91	No
1225	A1_spa_contigs_19769	6601	Low-quality	2.58	No
1226	A1_spa_contigs_19778	6600	Low-quality	3.57	No
1227	A1_spa_contigs_19781	6598	Low-quality	6.2	No
1228	A1_spa_contigs_19793	6595	Low-quality	20.85	No
1229	A1_spa_contigs_19799	6594	Low-quality	7.59	No
1230	A1_spa_contigs_19800	6594	Low-quality	23.02	No
1231	A1_spa_contigs_19807	6593	Low-quality	3.54	No
1232	A1_spa_contigs_19809	6592	Low-quality	7.36	No
1233	A1_spa_contigs_19831	6586	Low-quality	11.02	No
1234	A1_spa_contigs_19839	6585	Low-quality	4.69	No
1235	A1_spa_contigs_19852	6581	Low-quality	3.82	No
1236	A1_spa_contigs_19856	6581	Low-quality	6.48	No
1237	A1_spa_contigs_19875	6575	Not-determined	0	No
1238	A1_spa_contigs_19876	6575	Low-quality	6.86	No
1239	A1_spa_contigs_19891	6573	Low-quality	4.96	No
1240	A1_spa_contigs_19897	6572	Low-quality	11.74	No
1241	A1_spa_contigs_19903	6570	Low-quality	14.25	No
1242	A1_spa_contigs_19921	6566	Low-quality	6.45	No
1243	A1_spa_contigs_19923	6565	Low-quality	2.67	No
1244	A1_spa_contigs_19926	6564	Low-quality	5.16	No
1245	A1_spa_contigs_1993	29398	Medium-quality	62.73	No
1246	A1_spa_contigs_1994	29397	Medium-quality	68.85	No
1247	A1_spa_contigs_19941	6562	Low-quality	3.23	No
1248	A1_spa_contigs_1996	29371	Low-quality	44.73	No
1249	A1_spa_contigs_19963	6555	Low-quality	3.95	No
1250	A1_spa_contigs_19987	6551	Low-quality	4	No
1251	A1_spa_contigs_19993	6550	Low-quality	6.77	No
1252	A1_spa_contigs_19996	6549	Low-quality	12.89	No
1253	A1_spa_contigs_20015	6545	Low-quality	4.87	No
1254	A1_spa_contigs_20016	6545	Low-quality	2.51	No
1255	A1_spa_contigs_20029	6543	Low-quality	14.25	No
1256	A1_spa_contigs_2003	29322	Medium-quality	63.69	No
1257	A1_spa_contigs_20054	6539	Low-quality	3.5	No
1258	A1_spa_contigs_20057	6538	Low-quality	3.3	No
1259	A1_spa_contigs_20086	6532	Low-quality	16.17	No
1260	A1_spa_contigs_20090	6531	Low-quality	14.19	No
1261	A1_spa_contigs_20091	6531	Low-quality	1.91	No
1262	A1_spa_contigs_20099	6530	Low-quality	11.62	No
1263	A1_spa_contigs_20113_1	5234	Low-quality	3.52	Yes
1264	A1_spa_contigs_20121	6526	Low-quality	14.36	No
1265	A1_spa_contigs_20146	6520	Low-quality	0.54	No
1266	A1_spa_contigs_20183	6511	Low-quality	6.43	No
1267	A1_spa_contigs_20198	6507	Low-quality	28.69	No
1268	A1_spa_contigs_20202	6506	Low-quality	9.71	No
1269	A1_spa_contigs_20206	6506	Low-quality	4.7	No
1270	A1_spa_contigs_20209	6505	Low-quality	1.22	No
1271	A1_spa_contigs_2021_1	9674	Low-quality	16.71	Yes
1272	A1_spa_contigs_20214	6504	Low-quality	14.81	No
1273	A1_spa_contigs_20226	6502	Low-quality	2.58	No
1274	A1_spa_contigs_20231	6502	Low-quality	23.92	No
1275	A1_spa_contigs_20232	6501	Low-quality	2.97	No
1276	A1_spa_contigs_20234	6501	Low-quality	15.93	No
1277	A1_spa_contigs_20235	6501	Low-quality	2.19	No
1278	A1_spa_contigs_20241	6499	Low-quality	4.85	No
1279	A1_spa_contigs_2025	29125	Medium-quality	75.87	No
1280	A1_spa_contigs_20251	6498	Low-quality	13.72	No
1281	A1_spa_contigs_20255	6497	Low-quality	10.87	No
1282	A1_spa_contigs_20270	6493	Low-quality	9.47	No
1283	A1_spa_contigs_20275	6491	Low-quality	6.38	No
1284	A1_spa_contigs_20282	6490	Low-quality	3.39	No
1285	A1_spa_contigs_20283	6490	Low-quality	2.99	No
1286	A1_spa_contigs_20286	6490	Low-quality	1.78	No
1287	A1_spa_contigs_20295	6488	Low-quality	11.15	No
1288	A1_spa_contigs_20296	6488	Low-quality	3.65	No
1289	A1_spa_contigs_20300	6487	Low-quality	10.44	No
1290	A1_spa_contigs_20303	6486	Low-quality	6.12	No
1291	A1_spa_contigs_20304	6486	Not-determined	0	No
1292	A1_spa_contigs_20308	6485	Low-quality	10.81	No
1293	A1_spa_contigs_20313	6484	Low-quality	3.85	No
1294	A1_spa_contigs_20326	6481	Low-quality	5.01	No
1295	A1_spa_contigs_20327	6481	Low-quality	3.76	No
1296	A1_spa_contigs_20329	6481	Not-determined	0	No
1297	A1_spa_contigs_20346	6476	Low-quality	2.45	No
1298	A1_spa_contigs_20363	6472	Low-quality	12.24	No
1299	A1_spa_contigs_20364	6472	Low-quality	18.32	No
1300	A1_spa_contigs_2037	29034	Low-quality	19.63	No
1301	A1_spa_contigs_20388	6466	Low-quality	10.4	No
1302	A1_spa_contigs_2039	29024	Low-quality	7.84	No
1303	A1_spa_contigs_20395	6465	Low-quality	6.18	No
1304	A1_spa_contigs_20410	6461	Low-quality	2.77	No
1305	A1_spa_contigs_20418	6460	Low-quality	4.12	No
1306	A1_spa_contigs_20436	6455	Low-quality	6.86	No
1307	A1_spa_contigs_20438	6455	Low-quality	4.34	No
1308	A1_spa_contigs_20439	6455	Low-quality	1.95	No
1309	A1_spa_contigs_20440	6455	Low-quality	12.92	No
1310	A1_spa_contigs_20449	6453	Low-quality	26.14	No
1311	A1_spa_contigs_20454	6452	Low-quality	15.17	No
1312	A1_spa_contigs_20465	6450	Low-quality	8.05	No
1313	A1_spa_contigs_20468	6449	Low-quality	4.55	No
1314	A1_spa_contigs_2047	28971	Medium-quality	63.79	No
1315	A1_spa_contigs_20471	6448	Low-quality	12.56	No
1316	A1_spa_contigs_20496	6443	Low-quality	2.8	No
1317	A1_spa_contigs_2050	28962	Low-quality	10.72	No
1318	A1_spa_contigs_20510	6439	Low-quality	3.42	No
1319	A1_spa_contigs_20515	6438	Low-quality	17.01	No
1320	A1_spa_contigs_20522	6437	Low-quality	1.38	No
1321	A1_spa_contigs_20523	6437	Low-quality	15.01	No
1322	A1_spa_contigs_20538	6433	Low-quality	17.13	No
1323	A1_spa_contigs_20543	6432	Low-quality	3.12	No
1324	A1_spa_contigs_20572	6425	Low-quality	45.83	No
1325	A1_spa_contigs_20579	6423	Low-quality	7.91	No
1326	A1_spa_contigs_20582	6422	Low-quality	4.6	No
1327	A1_spa_contigs_20601	6420	Low-quality	8.74	No
1328	A1_spa_contigs_20604	6419	Low-quality	4.8	No
1329	A1_spa_contigs_2061	28872	Low-quality	25.63	No
1330	A1_spa_contigs_20611	6418	Low-quality	13.4	No
1331	A1_spa_contigs_2062	28871	Medium-quality	61.54	No
1332	A1_spa_contigs_20637	6412	Low-quality	13.26	No
1333	A1_spa_contigs_20641	6411	Low-quality	13.78	No
1334	A1_spa_contigs_20662	6407	Low-quality	10.81	No
1335	A1_spa_contigs_20669	6404	Low-quality	8.33	No
1336	A1_spa_contigs_20677	6402	Low-quality	6.02	No
1337	A1_spa_contigs_20681_1	5801	Low-quality	4.01	Yes
1338	A1_spa_contigs_20682	6401	Low-quality	13.99	No
1339	A1_spa_contigs_20683	6401	Low-quality	5.27	No
1340	A1_spa_contigs_20692	6400	Low-quality	3.48	No
1341	A1_spa_contigs_20702	6398	Not-determined	0	No
1342	A1_spa_contigs_20722	6394	Low-quality	9.28	No
1343	A1_spa_contigs_20728	6392	Low-quality	17.85	No
1344	A1_spa_contigs_20742_1	5950	Low-quality	12.92	Yes
1345	A1_spa_contigs_20751	6387	Low-quality	3.59	No
1346	A1_spa_contigs_20759	6386	Low-quality	12.78	No
1347	A1_spa_contigs_20769	6383	Low-quality	1.64	No
1348	A1_spa_contigs_20781	6381	Low-quality	13.56	No
1349	A1_spa_contigs_20783	6381	Low-quality	15.02	No
1350	A1_spa_contigs_20787	6380	Low-quality	14	No
1351	A1_spa_contigs_20789	6380	Low-quality	13.68	No
1352	A1_spa_contigs_2079	28709	Low-quality	12.32	No
1353	A1_spa_contigs_20812	6375	Low-quality	10.3	No
1354	A1_spa_contigs_20827	6372	Low-quality	6.55	No
1355	A1_spa_contigs_20831	6371	Low-quality	3.55	No
1356	A1_spa_contigs_20847	6367	Low-quality	7.69	No
1357	A1_spa_contigs_20854	6366	Not-determined	0	No
1358	A1_spa_contigs_20879	6361	Low-quality	4.9	No
1359	A1_spa_contigs_20881	6361	Not-determined	0	No
1360	A1_spa_contigs_20893	6358	Low-quality	3.59	No
1361	A1_spa_contigs_20899	6356	Low-quality	5.38	No
1362	A1_spa_contigs_20922	6352	Low-quality	16.48	No
1363	A1_spa_contigs_20941	6347	Low-quality	17.72	No
1364	A1_spa_contigs_20944	6346	Low-quality	13.84	No
1365	A1_spa_contigs_20946	6346	Low-quality	6.25	No
1366	A1_spa_contigs_20957	6343	Low-quality	6.29	No
1367	A1_spa_contigs_20960	6343	Low-quality	4.38	No
1368	A1_spa_contigs_20964	6342	Low-quality	13.62	No
1369	A1_spa_contigs_20968	6341	Low-quality	3.65	No
1370	A1_spa_contigs_20990	6336	Low-quality	13.21	No
1371	A1_spa_contigs_20991	6336	Low-quality	4.65	No
1372	A1_spa_contigs_21020	6331	Low-quality	12.46	No
1373	A1_spa_contigs_21029	6330	Low-quality	13.59	No
1374	A1_spa_contigs_21037	6328	Low-quality	8.38	No
1375	A1_spa_contigs_21050	6326	Low-quality	6.83	No
1376	A1_spa_contigs_21057	6325	Low-quality	2.2	No
1377	A1_spa_contigs_21065	6324	Low-quality	9.86	No
1378	A1_spa_contigs_21068	6324	Low-quality	2.75	No
1379	A1_spa_contigs_2107	28472	Low-quality	47.62	No
1380	A1_spa_contigs_21070_1	5366	Low-quality	15.54	Yes
1381	A1_spa_contigs_21081	6322	Low-quality	8.53	No
1382	A1_spa_contigs_21086	6321	Low-quality	3.84	No
1383	A1_spa_contigs_2109	28443	Low-quality	10.21	No
1384	A1_spa_contigs_21091	6321	Low-quality	4.13	No
1385	A1_spa_contigs_21092	6320	Low-quality	12.66	No
1386	A1_spa_contigs_21113	6317	Low-quality	5.46	No
1387	A1_spa_contigs_21126	6315	Low-quality	2.4	No
1388	A1_spa_contigs_21130	6314	Low-quality	4.23	No
1389	A1_spa_contigs_21134	6313	Low-quality	13.76	No
1390	A1_spa_contigs_21144	6310	Low-quality	14.29	No
1391	A1_spa_contigs_21145	6310	Low-quality	3.37	No
1392	A1_spa_contigs_21158	6308	Low-quality	15.86	No
1393	A1_spa_contigs_21163	6307	Low-quality	14.9	No
1394	A1_spa_contigs_21165	6306	Low-quality	16.7	No
1395	A1_spa_contigs_21186	6302	Low-quality	4.53	No
1396	A1_spa_contigs_21201	6299	Low-quality	14.18	No
1397	A1_spa_contigs_21210	6297	Low-quality	3.08	No
1398	A1_spa_contigs_21214	6297	Low-quality	13.39	No
1399	A1_spa_contigs_21225	6294	Low-quality	4.32	No
1400	A1_spa_contigs_21230	6294	Low-quality	3.66	No
1401	A1_spa_contigs_21250	6290	Low-quality	4.17	No
1402	A1_spa_contigs_21285	6280	Low-quality	6.46	No
1403	A1_spa_contigs_21290	6278	Low-quality	10.49	No
1404	A1_spa_contigs_21309	6273	Low-quality	3.33	No
1405	A1_spa_contigs_21317	6272	Low-quality	2.2	No
1406	A1_spa_contigs_21325	6271	Low-quality	10.13	No
1407	A1_spa_contigs_21329	6270	Low-quality	44.56	No
1408	A1_spa_contigs_21330	6270	Not-determined	0	No
1409	A1_spa_contigs_21336	6269	Low-quality	4.4	No
1410	A1_spa_contigs_21345	6267	Low-quality	14.35	No
1411	A1_spa_contigs_21350	6266	Low-quality	7.5	No
1412	A1_spa_contigs_21372	6262	Low-quality	7.42	No
1413	A1_spa_contigs_21377	6261	Not-determined	0	No
1414	A1_spa_contigs_2140	28194	Low-quality	27.78	No
1415	A1_spa_contigs_21425	6252	Low-quality	2.55	No
1416	A1_spa_contigs_21439	6248	Low-quality	10.49	No
1417	A1_spa_contigs_21457	6245	Low-quality	16.46	No
1418	A1_spa_contigs_21461	6244	Low-quality	7.55	No
1419	A1_spa_contigs_21473	6241	Low-quality	1.58	No
1420	A1_spa_contigs_21477	6240	Low-quality	3.53	No
1421	A1_spa_contigs_21482	6239	Low-quality	2.15	No
1422	A1_spa_contigs_21483	6239	Low-quality	2.87	No
1423	A1_spa_contigs_2149	28153	Low-quality	24.71	No
1424	A1_spa_contigs_21496	6236	Low-quality	0.93	No
1425	A1_spa_contigs_21499	6236	Low-quality	6.32	No
1426	A1_spa_contigs_21506	6235	Not-determined	0	No
1427	A1_spa_contigs_21517	6232	Low-quality	16.38	No
1428	A1_spa_contigs_2152	28119	Low-quality	15.49	No
1429	A1_spa_contigs_21521	6231	Low-quality	13.8	No
1430	A1_spa_contigs_21536	6227	Low-quality	12.48	No
1431	A1_spa_contigs_21541	6226	Low-quality	2.54	No
1432	A1_spa_contigs_21567	6222	Low-quality	13.4	No
1433	A1_spa_contigs_21572	6222	Low-quality	13.17	No
1434	A1_spa_contigs_21573	6222	Low-quality	16.03	No
1435	A1_spa_contigs_21593	6217	Low-quality	8.72	No
1436	A1_spa_contigs_21607	6214	Low-quality	7.81	No
1437	A1_spa_contigs_21630	6210	Low-quality	15.24	No
1438	A1_spa_contigs_21635	6209	Low-quality	16.79	No
1439	A1_spa_contigs_21639	6209	Low-quality	2.48	No
1440	A1_spa_contigs_21645	6208	Low-quality	9.39	No
1441	A1_spa_contigs_21653	6207	Low-quality	9.04	No
1442	A1_spa_contigs_21654	6207	Low-quality	15.68	No
1443	A1_spa_contigs_21668	6201	Low-quality	12.7	No
1444	A1_spa_contigs_21676	6199	Low-quality	13.88	No
1445	A1_spa_contigs_21680	6198	Low-quality	6.18	No
1446	A1_spa_contigs_21690	6196	Low-quality	14.91	No
1447	A1_spa_contigs_21692	6196	Low-quality	11.64	No
1448	A1_spa_contigs_21700	6194	Low-quality	3.5	No
1449	A1_spa_contigs_21711	6192	Low-quality	3.66	No
1450	A1_spa_contigs_21716	6191	Low-quality	18.31	No
1451	A1_spa_contigs_21718	6191	Low-quality	13.92	No
1452	A1_spa_contigs_21719	6191	Low-quality	10.17	No
1453	A1_spa_contigs_21721	6190	Low-quality	4.16	No
1454	A1_spa_contigs_21727	6189	Low-quality	3.87	No
1455	A1_spa_contigs_21728	6188	Low-quality	9.3	No
1456	A1_spa_contigs_21732	6188	Low-quality	3.19	No
1457	A1_spa_contigs_21749	6184	Low-quality	3.6	No
1458	A1_spa_contigs_2175	27974	Low-quality	24.29	No
1459	A1_spa_contigs_21766	6180	Low-quality	7.96	No
1460	A1_spa_contigs_21771	6180	Low-quality	10.32	No
1461	A1_spa_contigs_21773	6179	Low-quality	11.32	No
1462	A1_spa_contigs_21782	6177	Low-quality	2.49	No
1463	A1_spa_contigs_21788	6176	Low-quality	6.51	No
1464	A1_spa_contigs_21795	6176	Low-quality	5.6	No
1465	A1_spa_contigs_21803	6175	Low-quality	1.33	No
1466	A1_spa_contigs_21814	6173	Low-quality	10.68	No
1467	A1_spa_contigs_21815	6172	Low-quality	15.36	No
1468	A1_spa_contigs_21816	6172	Low-quality	8.18	No
1469	A1_spa_contigs_2184	27889	Medium-quality	60.73	No
1470	A1_spa_contigs_21851	6167	Low-quality	15.21	No
1471	A1_spa_contigs_2186	27877	Medium-quality	80.39	No
1472	A1_spa_contigs_21871	6163	Low-quality	2.4	No
1473	A1_spa_contigs_21873	6163	Low-quality	13.55	No
1474	A1_spa_contigs_21877	6163	Low-quality	5.57	No
1475	A1_spa_contigs_219	90025	Medium-quality	55.82	No
1476	A1_spa_contigs_21902	6159	Low-quality	3.88	No
1477	A1_spa_contigs_21915	6156	Low-quality	15.16	No
1478	A1_spa_contigs_21931	6153	Low-quality	3.52	No
1479	A1_spa_contigs_21940	6151	Low-quality	6.2	No
1480	A1_spa_contigs_21944	6150	Low-quality	4.88	No
1481	A1_spa_contigs_21953	6149	Low-quality	0.55	No
1482	A1_spa_contigs_21969	6146	Low-quality	2.47	No
1483	A1_spa_contigs_21973	6146	Low-quality	6.76	No
1484	A1_spa_contigs_21977	6144	Low-quality	12.44	No
1485	A1_spa_contigs_21983	6144	Low-quality	13.97	No
1486	A1_spa_contigs_21984	6144	Low-quality	13.48	No
1487	A1_spa_contigs_22	202483	High-quality	100	No
1488	A1_spa_contigs_22016	6137	Low-quality	4.6	No
1489	A1_spa_contigs_22018	6137	Low-quality	9.79	No
1490	A1_spa_contigs_22030	6134	Low-quality	8.33	No
1491	A1_spa_contigs_22035	6133	Low-quality	5.27	No
1492	A1_spa_contigs_22041	6132	Low-quality	10.23	No
1493	A1_spa_contigs_22052	6130	Low-quality	7.69	No
1494	A1_spa_contigs_22080	6123	Low-quality	10.03	No
1495	A1_spa_contigs_22121	6114	Low-quality	10.11	No
1496	A1_spa_contigs_22130	6112	Low-quality	13.42	No
1497	A1_spa_contigs_22145	6110	Low-quality	11.7	No
1498	A1_spa_contigs_22150	6110	Low-quality	2.11	No
1499	A1_spa_contigs_22151	6110	Low-quality	13.19	No
1500	A1_spa_contigs_22161	6108	Not-determined	0	No
1501	A1_spa_contigs_22166	6107	Low-quality	14.09	No
1502	A1_spa_contigs_2217	27659	Medium-quality	79.76	No
1503	A1_spa_contigs_22176	6104	Low-quality	5.76	No
1504	A1_spa_contigs_22193	6101	Low-quality	7.02	No
1505	A1_spa_contigs_22195	6101	Low-quality	3.39	No
1506	A1_spa_contigs_22203	6099	Low-quality	6.01	No
1507	A1_spa_contigs_22206	6099	Low-quality	16.62	No
1508	A1_spa_contigs_22211	6098	Low-quality	2.34	No
1509	A1_spa_contigs_22230	6095	Low-quality	6.77	No
1510	A1_spa_contigs_22252	6090	Low-quality	14.65	No
1511	A1_spa_contigs_22268	6088	Low-quality	5.92	No
1512	A1_spa_contigs_22277	6087	Low-quality	4.29	No
1513	A1_spa_contigs_22289	6086	Low-quality	2.81	No
1514	A1_spa_contigs_22308	6082	Low-quality	7.53	No
1515	A1_spa_contigs_22319	6080	Low-quality	4.28	No
1516	A1_spa_contigs_22321	6079	Low-quality	9.12	No
1517	A1_spa_contigs_2234	27530	Low-quality	7.31	No
1518	A1_spa_contigs_22350	6073	Low-quality	8.23	No
1519	A1_spa_contigs_22352	6072	Low-quality	5.85	No
1520	A1_spa_contigs_22354	6072	Low-quality	4.51	No
1521	A1_spa_contigs_22367	6069	Low-quality	12.47	No
1522	A1_spa_contigs_22373	6068	Low-quality	13.34	No
1523	A1_spa_contigs_22384	6065	Low-quality	5.81	No
1524	A1_spa_contigs_2240	27485	Low-quality	10.66	No
1525	A1_spa_contigs_22418	6061	Low-quality	2.49	No
1526	A1_spa_contigs_22425	6060	Low-quality	13.1	No
1527	A1_spa_contigs_22433	6058	Low-quality	17.56	No
1528	A1_spa_contigs_22439	6057	Low-quality	11.36	No
1529	A1_spa_contigs_22447	6055	Not-determined	0	No
1530	A1_spa_contigs_22448	6054	Low-quality	2.84	No
1531	A1_spa_contigs_22449	6054	Low-quality	5.2	No
1532	A1_spa_contigs_2245	27463	Medium-quality	59.35	No
1533	A1_spa_contigs_22452_1	5378	Low-quality	13.24	Yes
1534	A1_spa_contigs_22481	6049	Low-quality	9.17	No
1535	A1_spa_contigs_22482	6049	Low-quality	13.03	No
1536	A1_spa_contigs_22493	6047	Low-quality	7.66	No
1537	A1_spa_contigs_22497	6046	Low-quality	3.26	No
1538	A1_spa_contigs_2250	27434	Low-quality	27.17	No
1539	A1_spa_contigs_22502	6045	Low-quality	4.18	No
1540	A1_spa_contigs_22504	6045	Low-quality	3.6	No
1541	A1_spa_contigs_2251	27428	Medium-quality	56.11	No
1542	A1_spa_contigs_22517	6043	Low-quality	11.05	No
1543	A1_spa_contigs_22525	6042	Low-quality	3.69	No
1544	A1_spa_contigs_22542	6040	Low-quality	15.14	No
1545	A1_spa_contigs_22553	6038	Low-quality	10.1	No
1546	A1_spa_contigs_22557	6037	Low-quality	3.37	No
1547	A1_spa_contigs_22568	6035	Low-quality	2.39	No
1548	A1_spa_contigs_22602	6030	Low-quality	13.26	No
1549	A1_spa_contigs_22607	6028	Low-quality	2.41	No
1550	A1_spa_contigs_22609	6028	Low-quality	36.88	No
1551	A1_spa_contigs_22612	6028	Low-quality	11.95	No
1552	A1_spa_contigs_22624	6026	Low-quality	4.51	No
1553	A1_spa_contigs_22626	6026	Low-quality	3.86	No
1554	A1_spa_contigs_22627	6026	Low-quality	12.04	No
1555	A1_spa_contigs_22630	6025	Low-quality	7.89	No
1556	A1_spa_contigs_22634	6025	Low-quality	3.87	No
1557	A1_spa_contigs_22648	6022	Low-quality	3.33	No
1558	A1_spa_contigs_22652	6021	Low-quality	16.79	No
1559	A1_spa_contigs_22657	6021	Low-quality	5.94	No
1560	A1_spa_contigs_22677	6018	Not-determined	0	No
1561	A1_spa_contigs_22683	6017	Low-quality	8.44	No
1562	A1_spa_contigs_22691	6015	Low-quality	4.29	No
1563	A1_spa_contigs_22697	6014	Low-quality	11.6	No
1564	A1_spa_contigs_22699	6013	Low-quality	7.72	No
1565	A1_spa_contigs_22702	6013	Low-quality	2.42	No
1566	A1_spa_contigs_22705	6012	Low-quality	3.23	No
1567	A1_spa_contigs_22728	6009	Low-quality	3.3	No
1568	A1_spa_contigs_22732	6008	Low-quality	4.1	No
1569	A1_spa_contigs_22742	6007	Low-quality	4.25	No
1570	A1_spa_contigs_22755	6004	Low-quality	3.35	No
1571	A1_spa_contigs_22768	6001	Low-quality	3.54	No
1572	A1_spa_contigs_22772	6000	Low-quality	13.15	No
1573	A1_spa_contigs_22788	5997	Low-quality	13.99	No
1574	A1_spa_contigs_2280	27188	Medium-quality	78.41	No
1575	A1_spa_contigs_22816	5993	Low-quality	2.39	No
1576	A1_spa_contigs_22822	5992	Low-quality	3.8	No
1577	A1_spa_contigs_22839	5988	Low-quality	5.94	No
1578	A1_spa_contigs_22845	5987	Low-quality	14.39	No
1579	A1_spa_contigs_22848	5986	Low-quality	12.05	No
1580	A1_spa_contigs_22861	5984	Not-determined	0	No
1581	A1_spa_contigs_22862	5984	Low-quality	3.22	No
1582	A1_spa_contigs_2288	27111	Medium-quality	61.22	No
1583	A1_spa_contigs_22889	5980	Low-quality	0.69	No
1584	A1_spa_contigs_22896	5978	Low-quality	13.17	No
1585	A1_spa_contigs_22897	5978	Low-quality	12.87	No
1586	A1_spa_contigs_22902	5977	Low-quality	12.48	No
1587	A1_spa_contigs_22909	5977	Low-quality	7.03	No
1588	A1_spa_contigs_2292	27077	Medium-quality	89.02	No
1589	A1_spa_contigs_22921	5974	Low-quality	3.32	No
1590	A1_spa_contigs_22948	5970	Low-quality	13.15	No
1591	A1_spa_contigs_22951	5970	Low-quality	4.3	No
1592	A1_spa_contigs_22956	5969	Low-quality	5.47	No
1593	A1_spa_contigs_22968	5968	Low-quality	2.49	No
1594	A1_spa_contigs_2297	27006	Medium-quality	53.76	No
1595	A1_spa_contigs_22971	5967	Low-quality	10.31	No
1596	A1_spa_contigs_22977	5965	Low-quality	7.6	No
1597	A1_spa_contigs_22982	5964	Low-quality	12.88	No
1598	A1_spa_contigs_22984	5964	Low-quality	16.38	No
1599	A1_spa_contigs_22986	5963	Low-quality	16.82	No
1600	A1_spa_contigs_2299	26987	Low-quality	18.8	No
1601	A1_spa_contigs_22992	5962	Low-quality	2.45	No
1602	A1_spa_contigs_22997	5960	Low-quality	4.03	No
1603	A1_spa_contigs_23007	5957	Low-quality	9.91	No
1604	A1_spa_contigs_23013	5957	Not-determined	0	No
1605	A1_spa_contigs_23018	5956	Low-quality	13.82	No
1606	A1_spa_contigs_23019	5956	Low-quality	12.38	No
1607	A1_spa_contigs_23043	5950	Low-quality	2.76	No
1608	A1_spa_contigs_23069	5946	Low-quality	3.98	No
1609	A1_spa_contigs_2307_1	12956	Low-quality	12.11	Yes
1610	A1_spa_contigs_23083	5943	Low-quality	7.27	No
1611	A1_spa_contigs_23098	5941	Low-quality	3.57	No
1612	A1_spa_contigs_23104	5939	Low-quality	10.27	No
1613	A1_spa_contigs_23112	5938	Low-quality	3.62	No
1614	A1_spa_contigs_23116	5937	Low-quality	14.01	No
1615	A1_spa_contigs_23122	5936	Low-quality	11.78	No
1616	A1_spa_contigs_23131	5934	Low-quality	4.69	No
1617	A1_spa_contigs_23134	5934	Low-quality	5.8	No
1618	A1_spa_contigs_23158	5930	Low-quality	13.15	No
1619	A1_spa_contigs_23167	5928	Low-quality	13.81	No
1620	A1_spa_contigs_23169	5928	Low-quality	9.13	No
1621	A1_spa_contigs_23174	5927	Low-quality	9.57	No
1622	A1_spa_contigs_23181	5926	Low-quality	6.85	No
1623	A1_spa_contigs_23194	5924	Low-quality	0.66	No
1624	A1_spa_contigs_23195	5924	Low-quality	20.82	No
1625	A1_spa_contigs_23209	5922	Low-quality	14.96	No
1626	A1_spa_contigs_2321	26859	Low-quality	19.03	No
1627	A1_spa_contigs_23211	5922	Low-quality	6.33	No
1628	A1_spa_contigs_23212	5922	Low-quality	5.88	No
1629	A1_spa_contigs_23225	5919	Low-quality	7.85	No
1630	A1_spa_contigs_2323	26824	Medium-quality	61.81	No
1631	A1_spa_contigs_23230_1	5273	Low-quality	2.6	Yes
1632	A1_spa_contigs_23242	5916	Low-quality	9.88	No
1633	A1_spa_contigs_23247	5916	Low-quality	5.49	No
1634	A1_spa_contigs_23261	5913	Low-quality	3.48	No
1635	A1_spa_contigs_23284	5910	Low-quality	12.49	No
1636	A1_spa_contigs_23286	5910	Low-quality	3.36	No
1637	A1_spa_contigs_23299	5908	Low-quality	5.39	No
1638	A1_spa_contigs_23302	5907	Low-quality	14.77	No
1639	A1_spa_contigs_23318	5904	Low-quality	16.99	No
1640	A1_spa_contigs_23335	5901	Low-quality	16.97	No
1641	A1_spa_contigs_23356	5898	Low-quality	4.84	No
1642	A1_spa_contigs_23358	5898	Low-quality	5.82	No
1643	A1_spa_contigs_23359	5898	Not-determined	0	No
1644	A1_spa_contigs_2336	26749	Low-quality	31.01	No
1645	A1_spa_contigs_23365	5897	Low-quality	12.46	No
1646	A1_spa_contigs_23366	5897	Low-quality	12.87	No
1647	A1_spa_contigs_23369	5897	Low-quality	11.6	No
1648	A1_spa_contigs_23386	5895	Low-quality	14.86	No
1649	A1_spa_contigs_23395	5893	Low-quality	2.85	No
1650	A1_spa_contigs_23415	5890	Low-quality	3.13	No
1651	A1_spa_contigs_23422	5889	Low-quality	9.51	No
1652	A1_spa_contigs_23433	5888	Low-quality	6.35	No
1653	A1_spa_contigs_23434	5887	Low-quality	9.54	No
1654	A1_spa_contigs_23435	5887	Low-quality	5.68	No
1655	A1_spa_contigs_23440	5887	Low-quality	5.19	No
1656	A1_spa_contigs_23461	5883	Low-quality	5.9	No
1657	A1_spa_contigs_23462	5883	Low-quality	2.26	No
1658	A1_spa_contigs_23479	5881	Low-quality	11.99	No
1659	A1_spa_contigs_23489	5880	Low-quality	3.19	No
1660	A1_spa_contigs_23523	5874	Low-quality	6.25	No
1661	A1_spa_contigs_23531	5873	Low-quality	1.6	No
1662	A1_spa_contigs_23548	5871	Low-quality	4.37	No
1663	A1_spa_contigs_23558	5869	Low-quality	3.49	No
1664	A1_spa_contigs_23581	5865	Low-quality	12.59	No
1665	A1_spa_contigs_23588	5865	Low-quality	11.52	No
1666	A1_spa_contigs_2359_1	21282	Low-quality	47.5	Yes
1667	A1_spa_contigs_23651	5854	Low-quality	12.19	No
1668	A1_spa_contigs_23654	5854	Low-quality	25.44	No
1669	A1_spa_contigs_23659	5853	Low-quality	12.86	No
1670	A1_spa_contigs_23665	5852	Low-quality	2.93	No
1671	A1_spa_contigs_23683	5850	Low-quality	3.78	No
1672	A1_spa_contigs_23693	5849	Low-quality	5.34	No
1673	A1_spa_contigs_23694	5849	Low-quality	10.97	No
1674	A1_spa_contigs_23696	5848	Low-quality	9.73	No
1675	A1_spa_contigs_237	85870	Medium-quality	83.72	No
1676	A1_spa_contigs_23700	5847	Low-quality	3.73	No
1677	A1_spa_contigs_23701	5847	Low-quality	9.37	No
1678	A1_spa_contigs_23719	5843	Low-quality	10.07	No
1679	A1_spa_contigs_23744	5836	Low-quality	2.05	No
1680	A1_spa_contigs_23753	5834	Low-quality	3.18	No
1681	A1_spa_contigs_23759	5833	Low-quality	4.25	No
1682	A1_spa_contigs_23760	5833	Low-quality	9.83	No
1683	A1_spa_contigs_23772	5832	Not-determined	0	No
1684	A1_spa_contigs_23775	5831	Low-quality	11.93	No
1685	A1_spa_contigs_2378	26506	Low-quality	10.8	No
1686	A1_spa_contigs_2379	26480	Low-quality	25	No
1687	A1_spa_contigs_23792	5828	Low-quality	10.85	No
1688	A1_spa_contigs_23806	5825	Low-quality	6.78	No
1689	A1_spa_contigs_23807	5825	Low-quality	13.22	No
1690	A1_spa_contigs_23809	5824	Low-quality	6.22	No
1691	A1_spa_contigs_23811	5824	Low-quality	3.39	No
1692	A1_spa_contigs_23835	5821	Low-quality	9.29	No
1693	A1_spa_contigs_23839	5820	Low-quality	5.89	No
1694	A1_spa_contigs_23858	5817	Low-quality	10.03	No
1695	A1_spa_contigs_2386	26457	Low-quality	46.04	No
1696	A1_spa_contigs_23865	5816	Low-quality	7.7	No
1697	A1_spa_contigs_23872	5814	Low-quality	5.69	No
1698	A1_spa_contigs_2390	26407	Low-quality	28.61	No
1699	A1_spa_contigs_23900	5810	Low-quality	9.93	No
1700	A1_spa_contigs_2391	26390	Medium-quality	52.86	No
1701	A1_spa_contigs_2392	26383	Low-quality	13.79	No
1702	A1_spa_contigs_23935	5804	Low-quality	7.63	No
1703	A1_spa_contigs_23963	5801	Low-quality	6.06	No
1704	A1_spa_contigs_23966	5801	Low-quality	2.41	No
1705	A1_spa_contigs_23972	5799	Low-quality	8.98	No
1706	A1_spa_contigs_2398	26342	Medium-quality	53.31	No
1707	A1_spa_contigs_23986	5798	Low-quality	3.59	No
1708	A1_spa_contigs_24004	5794	Low-quality	2.49	No
1709	A1_spa_contigs_24009	5793	Low-quality	3.43	No
1710	A1_spa_contigs_24015	5792	Low-quality	7.3	No
1711	A1_spa_contigs_24027	5791	Low-quality	13.32	No
1712	A1_spa_contigs_24028	5791	Low-quality	9.48	No
1713	A1_spa_contigs_24036	5790	Low-quality	9.86	No
1714	A1_spa_contigs_24042	5789	Low-quality	9.83	No
1715	A1_spa_contigs_24060	5787	Low-quality	17.25	No
1716	A1_spa_contigs_2410	26264	Low-quality	21.25	No
1717	A1_spa_contigs_24120	5779	Low-quality	1.5	No
1718	A1_spa_contigs_24124	5778	Low-quality	11.94	No
1719	A1_spa_contigs_24136	5776	Low-quality	14.13	No
1720	A1_spa_contigs_24139	5775	Low-quality	12.89	No
1721	A1_spa_contigs_24142	5775	Low-quality	2.74	No
1722	A1_spa_contigs_24144	5774	Low-quality	4.09	No
1723	A1_spa_contigs_24153	5774	Low-quality	3.88	No
1724	A1_spa_contigs_24162	5773	Low-quality	18	No
1725	A1_spa_contigs_24167	5771	Low-quality	3.31	No
1726	A1_spa_contigs_24175	5770	Low-quality	6.18	No
1727	A1_spa_contigs_24201	5766	Low-quality	4.4	No
1728	A1_spa_contigs_24219	5762	Low-quality	15.85	No
1729	A1_spa_contigs_24220	5761	Low-quality	41.15	No
1730	A1_spa_contigs_24222	5761	Low-quality	5.71	No
1731	A1_spa_contigs_24230	5760	Low-quality	3.12	No
1732	A1_spa_contigs_24236	5760	Low-quality	12.46	No
1733	A1_spa_contigs_24252	5757	Low-quality	3.9	No
1734	A1_spa_contigs_2426	26211	Low-quality	11.02	No
1735	A1_spa_contigs_24262	5756	Low-quality	7.24	No
1736	A1_spa_contigs_24270	5755	Low-quality	14.84	No
1737	A1_spa_contigs_24273	5755	Low-quality	13.5	No
1738	A1_spa_contigs_24291	5752	Low-quality	13	No
1739	A1_spa_contigs_24292	5752	Low-quality	12.54	No
1740	A1_spa_contigs_24293	5752	High-quality	91.72	No
1741	A1_spa_contigs_24301	5750	Low-quality	11.93	No
1742	A1_spa_contigs_24305	5749	Low-quality	2.05	No
1743	A1_spa_contigs_24310	5748	Low-quality	7.63	No
1744	A1_spa_contigs_24316	5748	Low-quality	2.92	No
1745	A1_spa_contigs_24320	5747	Low-quality	2.06	No
1746	A1_spa_contigs_24327	5746	Low-quality	10.54	No
1747	A1_spa_contigs_24332	5746	Low-quality	11.58	No
1748	A1_spa_contigs_24336	5745	Not-determined	0	No
1749	A1_spa_contigs_24345	5744	Low-quality	8.19	No
1750	A1_spa_contigs_24348	5744	Low-quality	7.83	No
1751	A1_spa_contigs_24379	5737	Low-quality	5.31	No
1752	A1_spa_contigs_24385	5736	Low-quality	2.69	No
1753	A1_spa_contigs_24389	5736	Low-quality	12.02	No
1754	A1_spa_contigs_24400	5733	Low-quality	4.03	No
1755	A1_spa_contigs_24401	5733	Low-quality	12.66	No
1756	A1_spa_contigs_24427	5730	Low-quality	2.44	No
1757	A1_spa_contigs_24431	5729	Low-quality	4.55	No
1758	A1_spa_contigs_24435	5729	Low-quality	9.59	No
1759	A1_spa_contigs_2444_1	15899	Low-quality	17.67	Yes
1760	A1_spa_contigs_24460	5724	Low-quality	3.12	No
1761	A1_spa_contigs_24469	5722	Low-quality	5.16	No
1762	A1_spa_contigs_24472	5721	Low-quality	2.05	No
1763	A1_spa_contigs_24478	5720	Low-quality	11.52	No
1764	A1_spa_contigs_24516	5714	Low-quality	30.87	No
1765	A1_spa_contigs_2452	26035	Medium-quality	60.86	No
1766	A1_spa_contigs_24521	5713	Low-quality	3.31	No
1767	A1_spa_contigs_24535	5710	Low-quality	2.78	No
1768	A1_spa_contigs_24549	5708	Low-quality	16.55	No
1769	A1_spa_contigs_24554	5707	Low-quality	4.27	No
1770	A1_spa_contigs_24560	5706	Low-quality	6.08	No
1771	A1_spa_contigs_24563	5705	Low-quality	12.14	No
1772	A1_spa_contigs_24564	5705	Low-quality	4.66	No
1773	A1_spa_contigs_24575	5703	Low-quality	14.14	No
1774	A1_spa_contigs_24576	5703	Low-quality	2.29	No
1775	A1_spa_contigs_24578	5703	Low-quality	15.51	No
1776	A1_spa_contigs_24582	5702	Low-quality	5.21	No
1777	A1_spa_contigs_24591	5701	Low-quality	15.9	No
1778	A1_spa_contigs_24611	5699	Low-quality	9.14	No
1779	A1_spa_contigs_24618	5697	Low-quality	3.76	No
1780	A1_spa_contigs_24620	5697	Low-quality	5.26	No
1781	A1_spa_contigs_24626	5696	Low-quality	9.51	No
1782	A1_spa_contigs_24634	5694	Low-quality	5.2	No
1783	A1_spa_contigs_24637	5694	Low-quality	12.61	No
1784	A1_spa_contigs_24656	5691	Low-quality	3.21	No
1785	A1_spa_contigs_24669	5688	Low-quality	20.5	No
1786	A1_spa_contigs_24671	5688	Low-quality	1.55	No
1787	A1_spa_contigs_24673	5688	Low-quality	2.27	No
1788	A1_spa_contigs_24679	5687	Low-quality	3.91	No
1789	A1_spa_contigs_24682	5687	Low-quality	7.72	No
1790	A1_spa_contigs_24684	5687	Low-quality	40.84	No
1791	A1_spa_contigs_2469_1	17928	Low-quality	38.89	Yes
1792	A1_spa_contigs_24692	5685	Low-quality	15.76	No
1793	A1_spa_contigs_24709	5684	Low-quality	8.38	No
1794	A1_spa_contigs_24721	5682	Low-quality	2	No
1795	A1_spa_contigs_24734	5680	Low-quality	13.02	No
1796	A1_spa_contigs_24742	5679	High-quality	100	No
1797	A1_spa_contigs_24750	5677	Low-quality	2.44	No
1798	A1_spa_contigs_24757	5675	Low-quality	1.86	No
1799	A1_spa_contigs_24764	5674	Low-quality	3.92	No
1800	A1_spa_contigs_24773	5672	Low-quality	5.58	No
1801	A1_spa_contigs_24799	5668	Not-determined	0	No
1802	A1_spa_contigs_24800	5668	Not-determined	0	No
1803	A1_spa_contigs_24814	5665	Low-quality	3.37	No
1804	A1_spa_contigs_24821	5664	Low-quality	3.31	No
1805	A1_spa_contigs_24835	5661	Low-quality	12.76	No
1806	A1_spa_contigs_24849	5659	Low-quality	6.26	No
1807	A1_spa_contigs_24854	5659	Low-quality	1.95	No
1808	A1_spa_contigs_24857	5658	Low-quality	3.81	No
1809	A1_spa_contigs_24858	5658	Low-quality	15.2	No
1810	A1_spa_contigs_24861	5658	Low-quality	4.79	No
1811	A1_spa_contigs_24900	5652	Low-quality	1.84	No
1812	A1_spa_contigs_24904	5652	Low-quality	4.41	No
1813	A1_spa_contigs_24906	5651	Low-quality	5.47	No
1814	A1_spa_contigs_24909	5651	Low-quality	9.99	No
1815	A1_spa_contigs_24923	5650	Low-quality	5.1	No
1816	A1_spa_contigs_24924	5649	Low-quality	12.62	No
1817	A1_spa_contigs_24925	5649	Low-quality	8.55	No
1818	A1_spa_contigs_24953	5644	Low-quality	3.9	No
1819	A1_spa_contigs_24959	5644	Low-quality	14	No
1820	A1_spa_contigs_24960	5644	Low-quality	3.44	No
1821	A1_spa_contigs_24963	5643	Low-quality	16.31	No
1822	A1_spa_contigs_24973	5642	Low-quality	3.5	No
1823	A1_spa_contigs_24978	5641	Low-quality	15.46	No
1824	A1_spa_contigs_24984	5640	Low-quality	4.54	No
1825	A1_spa_contigs_24989	5638	Low-quality	11.8	No
1826	A1_spa_contigs_2499	25748	Low-quality	2.07	No
1827	A1_spa_contigs_25002	5634	Low-quality	9.1	No
1828	A1_spa_contigs_25006	5634	Low-quality	11.57	No
1829	A1_spa_contigs_25012	5632	Low-quality	4.01	No
1830	A1_spa_contigs_25020	5631	Low-quality	7.81	No
1831	A1_spa_contigs_25021	5630	Low-quality	6	No
1832	A1_spa_contigs_25025	5630	Not-determined	0	No
1833	A1_spa_contigs_25028	5629	Low-quality	0.52	No
1834	A1_spa_contigs_25031	5629	Low-quality	11.42	No
1835	A1_spa_contigs_25034	5628	Low-quality	2.59	No
1836	A1_spa_contigs_25041	5627	Low-quality	7.94	No
1837	A1_spa_contigs_25048	5626	Low-quality	8.43	No
1838	A1_spa_contigs_25051	5625	Low-quality	2.69	No
1839	A1_spa_contigs_25054	5624	Low-quality	6.93	No
1840	A1_spa_contigs_25065	5623	Low-quality	0.95	No
1841	A1_spa_contigs_25069	5622	Low-quality	9.65	No
1842	A1_spa_contigs_25074	5621	Low-quality	4.79	No
1843	A1_spa_contigs_25089	5619	Low-quality	2.49	No
1844	A1_spa_contigs_2509	25710	Low-quality	31.7	No
1845	A1_spa_contigs_25090	5619	Low-quality	5	No
1846	A1_spa_contigs_25100	5618	Low-quality	7.64	No
1847	A1_spa_contigs_25115	5616	Low-quality	14.93	No
1848	A1_spa_contigs_25116	5616	Low-quality	11.8	No
1849	A1_spa_contigs_25121	5615	Low-quality	3.7	No
1850	A1_spa_contigs_25130	5614	Low-quality	2.25	No
1851	A1_spa_contigs_25135	5614	Low-quality	9.99	No
1852	A1_spa_contigs_25171	5608	Low-quality	2.96	No
1853	A1_spa_contigs_25176	5607	Low-quality	14.96	No
1854	A1_spa_contigs_25189	5605	Low-quality	2.71	No
1855	A1_spa_contigs_25194	5605	Low-quality	6.49	No
1856	A1_spa_contigs_25200	5604	Low-quality	3.92	No
1857	A1_spa_contigs_25204	5604	Low-quality	2.42	No
1858	A1_spa_contigs_25211	5602	Low-quality	4.99	No
1859	A1_spa_contigs_25213	5601	Low-quality	15.86	No
1860	A1_spa_contigs_25218	5601	Low-quality	2.25	No
1861	A1_spa_contigs_25229	5599	Low-quality	6.51	No
1862	A1_spa_contigs_25246	5596	Low-quality	18.61	No
1863	A1_spa_contigs_25255	5594	Low-quality	11.05	No
1864	A1_spa_contigs_25291	5590	Low-quality	9.27	No
1865	A1_spa_contigs_25294	5589	Low-quality	5.49	No
1866	A1_spa_contigs_25309	5586	Low-quality	6.5	No
1867	A1_spa_contigs_25311	5586	Low-quality	11.08	No
1868	A1_spa_contigs_25317	5585	Low-quality	9.11	No
1869	A1_spa_contigs_25327	5584	Low-quality	5.05	No
1870	A1_spa_contigs_25353	5580	Low-quality	9.31	No
1871	A1_spa_contigs_25369	5578	Not-determined	0	No
1872	A1_spa_contigs_25373	5577	Low-quality	14.82	No
1873	A1_spa_contigs_25398	5574	Low-quality	16.07	No
1874	A1_spa_contigs_25402	5573	Low-quality	17.69	No
1875	A1_spa_contigs_25405	5573	Low-quality	9.92	No
1876	A1_spa_contigs_25414	5571	Low-quality	12.15	No
1877	A1_spa_contigs_25422	5570	Low-quality	1.48	No
1878	A1_spa_contigs_25426	5569	Low-quality	13.87	No
1879	A1_spa_contigs_25435	5567	Low-quality	11.3	No
1880	A1_spa_contigs_25439	5566	Low-quality	3.85	No
1881	A1_spa_contigs_25450	5565	Low-quality	12.17	No
1882	A1_spa_contigs_25473	5561	Low-quality	8.38	No
1883	A1_spa_contigs_25480	5560	Low-quality	16.53	No
1884	A1_spa_contigs_25482	5560	Low-quality	12.18	No
1885	A1_spa_contigs_25487	5560	Low-quality	12.55	No
1886	A1_spa_contigs_2551	25484	Low-quality	25.86	No
1887	A1_spa_contigs_25517	5556	Low-quality	2.06	No
1888	A1_spa_contigs_25527_1	5447	Low-quality	12.49	Yes
1889	A1_spa_contigs_25529	5555	Low-quality	7.79	No
1890	A1_spa_contigs_2553	25475	Low-quality	10.11	No
1891	A1_spa_contigs_2554_1	23617	Medium-quality	53.65	Yes
1892	A1_spa_contigs_25556	5551	Low-quality	2.73	No
1893	A1_spa_contigs_25561	5551	Low-quality	12.14	No
1894	A1_spa_contigs_25564	5550	Low-quality	9.34	No
1895	A1_spa_contigs_25571	5549	Low-quality	5.59	No
1896	A1_spa_contigs_25573	5549	Low-quality	8.87	No
1897	A1_spa_contigs_25579	5547	Low-quality	12.2	No
1898	A1_spa_contigs_2558	25453	Medium-quality	53.11	No
1899	A1_spa_contigs_25584	5546	Low-quality	7.32	No
1900	A1_spa_contigs_25585	5546	Low-quality	9.25	No
1901	A1_spa_contigs_25587	5546	Low-quality	8.26	No
1902	A1_spa_contigs_25589	5546	Low-quality	4.15	No
1903	A1_spa_contigs_25590	5545	Low-quality	8.85	No
1904	A1_spa_contigs_25596	5544	Low-quality	6.83	No
1905	A1_spa_contigs_25614	5542	Low-quality	2.3	No
1906	A1_spa_contigs_25619	5541	Low-quality	11.94	No
1907	A1_spa_contigs_25629	5539	Low-quality	14.32	No
1908	A1_spa_contigs_25630	5539	Low-quality	4.96	No
1909	A1_spa_contigs_25648	5536	Low-quality	2.32	No
1910	A1_spa_contigs_25649	5536	Low-quality	7.42	No
1911	A1_spa_contigs_25681	5532	Low-quality	4.75	No
1912	A1_spa_contigs_25705	5526	Low-quality	3.27	No
1913	A1_spa_contigs_25717	5524	Low-quality	4.85	No
1914	A1_spa_contigs_25718	5524	Low-quality	2.98	No
1915	A1_spa_contigs_25732	5523	Low-quality	10.66	No
1916	A1_spa_contigs_2575	25357	Low-quality	23.05	No
1917	A1_spa_contigs_25754	5520	Low-quality	12	No
1918	A1_spa_contigs_25767	5518	Low-quality	9.82	No
1919	A1_spa_contigs_25773	5518	Low-quality	1.02	No
1920	A1_spa_contigs_25777	5517	Low-quality	4.9	No
1921	A1_spa_contigs_25780	5517	Low-quality	8.73	No
1922	A1_spa_contigs_25786	5517	Low-quality	4.03	No
1923	A1_spa_contigs_25788	5516	Low-quality	2.77	No
1924	A1_spa_contigs_25798	5515	Low-quality	2.21	No
1925	A1_spa_contigs_25808	5513	Low-quality	1.08	No
1926	A1_spa_contigs_25811	5513	Low-quality	13.51	No
1927	A1_spa_contigs_25815	5512	Low-quality	5.44	No
1928	A1_spa_contigs_25817	5512	Low-quality	9.11	No
1929	A1_spa_contigs_25821	5512	Low-quality	8.23	No
1930	A1_spa_contigs_25835	5510	Low-quality	9.75	No
1931	A1_spa_contigs_25858	5507	Low-quality	5.86	No
1932	A1_spa_contigs_25859	5507	Low-quality	3.42	No
1933	A1_spa_contigs_25860	5507	Low-quality	16.65	No
1934	A1_spa_contigs_25871	5506	Low-quality	3.65	No
1935	A1_spa_contigs_25880	5505	Low-quality	12.97	No
1936	A1_spa_contigs_25886	5505	Low-quality	4.12	No
1937	A1_spa_contigs_25890	5504	Low-quality	10.24	No
1938	A1_spa_contigs_259_1	6434	Low-quality	6.83	Yes
1939	A1_spa_contigs_25901	5503	Low-quality	13.58	No
1940	A1_spa_contigs_25903	5503	Low-quality	12.58	No
1941	A1_spa_contigs_25907	5502	Low-quality	11.85	No
1942	A1_spa_contigs_25921	5500	Low-quality	12.16	No
1943	A1_spa_contigs_25925	5499	Low-quality	4.09	No
1944	A1_spa_contigs_2593	25287	Low-quality	17.01	No
1945	A1_spa_contigs_25932	5499	Low-quality	12.04	No
1946	A1_spa_contigs_25936	5498	Low-quality	10.45	No
1947	A1_spa_contigs_25955	5496	Low-quality	7.66	No
1948	A1_spa_contigs_25956	5496	Low-quality	1.81	No
1949	A1_spa_contigs_25965	5494	Low-quality	6.67	No
1950	A1_spa_contigs_25970	5494	Low-quality	10.76	No
1951	A1_spa_contigs_25973	5493	Low-quality	2.92	No
1952	A1_spa_contigs_25975	5493	Low-quality	4.75	No
1953	A1_spa_contigs_25979	5492	Low-quality	3.91	No
1954	A1_spa_contigs_25981	5492	Low-quality	6.01	No
1955	A1_spa_contigs_2599	25259	Low-quality	19.56	No
1956	A1_spa_contigs_25996	5489	Low-quality	4.76	No
1957	A1_spa_contigs_2600	25252	Medium-quality	50.45	No
1958	A1_spa_contigs_26010	5486	Low-quality	5.75	No
1959	A1_spa_contigs_26011	5485	Low-quality	3.5	No
1960	A1_spa_contigs_26012	5485	Low-quality	2.21	No
1961	A1_spa_contigs_26024	5484	Low-quality	4.37	No
1962	A1_spa_contigs_26052	5480	Low-quality	13.53	No
1963	A1_spa_contigs_26065	5478	Low-quality	11.89	No
1964	A1_spa_contigs_26067	5478	Low-quality	5.01	No
1965	A1_spa_contigs_26117	5473	Low-quality	3.14	No
1966	A1_spa_contigs_26123	5472	Low-quality	2.23	No
1967	A1_spa_contigs_26132	5471	Low-quality	10.71	No
1968	A1_spa_contigs_26136	5471	Low-quality	5.18	No
1969	A1_spa_contigs_26138	5470	Low-quality	12.11	No
1970	A1_spa_contigs_26140	5470	Low-quality	3.62	No
1971	A1_spa_contigs_26144	5469	Low-quality	5.91	No
1972	A1_spa_contigs_26159	5467	Low-quality	11.92	No
1973	A1_spa_contigs_26163	5466	Low-quality	1.45	No
1974	A1_spa_contigs_26170	5465	Low-quality	17.34	No
1975	A1_spa_contigs_26179	5464	Not-determined	0	No
1976	A1_spa_contigs_26182	5464	Low-quality	3.25	No
1977	A1_spa_contigs_26189	5463	Low-quality	5.81	No
1978	A1_spa_contigs_26194	5462	Low-quality	12.73	No
1979	A1_spa_contigs_26196	5461	Low-quality	5.82	No
1980	A1_spa_contigs_262	81785	Low-quality	47.38	No
1981	A1_spa_contigs_26209	5459	Low-quality	1.69	No
1982	A1_spa_contigs_26215	5458	Low-quality	9.05	No
1983	A1_spa_contigs_26226	5457	Low-quality	2.26	No
1984	A1_spa_contigs_26235	5455	Low-quality	10.09	No
1985	A1_spa_contigs_26241	5454	Low-quality	24.69	No
1986	A1_spa_contigs_26280	5446	Low-quality	2.23	No
1987	A1_spa_contigs_26281	5446	Low-quality	10.81	No
1988	A1_spa_contigs_26283	5446	Low-quality	7.64	No
1989	A1_spa_contigs_26288	5445	Not-determined	0	No
1990	A1_spa_contigs_2629	25033	Low-quality	24.82	No
1991	A1_spa_contigs_263	81692	Medium-quality	50.66	No
1992	A1_spa_contigs_26306	5442	Low-quality	7.09	No
1993	A1_spa_contigs_26312	5441	Low-quality	3.59	No
1994	A1_spa_contigs_26326	5439	Low-quality	11.78	No
1995	A1_spa_contigs_26334	5439	Low-quality	3.51	No
1996	A1_spa_contigs_26344	5437	Low-quality	5.37	No
1997	A1_spa_contigs_26348	5437	Low-quality	10.09	No
1998	A1_spa_contigs_26356	5436	Low-quality	2.81	No
1999	A1_spa_contigs_26379	5432	Low-quality	5.05	No
[truncated: 36,439 more rows]

## Sheet: 3A, 3E
	Sample	Host type	Relative abundance (%)	vOTU number
1	A1	Eukaryota	5.0792	191
2	A1	Bacteria	41.1896	2162
3	A1	Archaea	0.510053	22
4	A1	Unknown	53.2212	2916
5	A9	Eukaryota	10.7749	185
6	A9	Bacteria	46.1133	839
7	A9	Archaea	0.29632	17
8	A9	Unknown	42.8154	971
9	A2	Eukaryota	5.46489	202
10	A2	Bacteria	40.4792	2193
11	A2	Archaea	0.656745	23
12	A2	Unknown	53.3992	3014
13	A3	Eukaryota	7.58972	104
14	A3	Bacteria	45.42	901
15	A3	Archaea	0.24524	9
16	A3	Unknown	46.7451	1352
17	A4	Eukaryota	5.55513	116
18	A4	Bacteria	43.2488	923
19	A4	Archaea	0.163719	4
20	A4	Unknown	51.0324	1309
21	A5	Eukaryota	4.41716	127
22	A5	Bacteria	39.9889	976
23	A5	Archaea	0.0492993	4
24	A5	Unknown	55.5447	1447
25	A6	Eukaryota	5.04661	117
26	A6	Bacteria	42.0834	930
27	A6	Archaea	0.0719587	4
28	A6	Unknown	52.7981	1341
29	A7	Eukaryota	4.78572	117
30	A7	Bacteria	41.3856	926
31	A7	Archaea	0.0636122	4
32	A7	Unknown	53.765	1340
33	A8	Eukaryota	13.1362	160
34	A8	Bacteria	54.8288	623
35	A8	Archaea	0.47962	14
36	A8	Unknown	31.5554	662
37	B1	Eukaryota	2.87611	155
38	B1	Bacteria	36.6787	1885
39	B1	Archaea	0.298347	14
40	B1	Unknown	60.1468	2255
41	B10	Eukaryota	1.16136	34
42	B10	Bacteria	75.8024	429
43	B10	Archaea	0.013943	1
44	B10	Unknown	23.0223	532
45	B2	Eukaryota	3.91304	167
46	B2	Bacteria	44.4144	1940
47	B2	Archaea	0.571608	19
48	B2	Unknown	51.1009	2449
49	B3	Eukaryota	3.90849	354
50	B3	Bacteria	34.8525	2582
51	B3	Archaea	0.56868	79
52	B3	Unknown	60.6703	5489
53	B4	Eukaryota	6.03526	143
54	B4	Bacteria	41.6225	1077
55	B4	Archaea	0.268677	17
56	B4	Unknown	52.0735	2091
57	B5	Eukaryota	5.3856	207
58	B5	Bacteria	37.2693	1217
59	B5	Archaea	0.0726855	6
60	B5	Unknown	57.2724	2135
61	B6	Eukaryota	4.65123	221
62	B6	Bacteria	36.3973	1290
63	B6	Archaea	0.0559711	6
64	B6	Unknown	58.8955	2321
65	B7	Eukaryota	4.76743	211
66	B7	Bacteria	35.5425	1217
67	B7	Archaea	0.0403802	5
68	B7	Unknown	59.6496	2216
69	B8	Eukaryota	5.001	217
70	B8	Bacteria	35.6456	1248
71	B8	Archaea	0.051257	6
72	B8	Unknown	59.3021	2257
73	B9	Eukaryota	4.49703	441
74	B9	Bacteria	36.3052	2404
75	B9	Archaea	0.186228	51
76	B9	Unknown	59.0116	5153
77	C1	Eukaryota	2.43521	51
78	C1	Bacteria	45.5299	587
79	C1	Archaea	0.0368468	2
80	C1	Unknown	51.9981	641
81	C3	Eukaryota	2.4076	185
82	C3	Bacteria	31.445	1600
83	C3	Archaea	0.062001	6
84	C3	Unknown	66.0854	3062
85	C2	Eukaryota	2.36003	64
86	C2	Bacteria	38.5508	827
87	C2	Archaea	0.100307	3
88	C2	Unknown	58.9889	1442

## Sheet: 3B, 3E
	Sample	Host type	Relative abundance (%)	vOTU number
1	A1	Eukaryota	98.2484	279
2	A1	Bacteria	0.611882	485
3	A1	Archaea	0.00312817	1
4	A1	Unknown	1.13663	385
5	A9	Eukaryota	66.47	138
6	A9	Bacteria	32.9283	128
7	A9	Archaea	0.00576868	1
8	A9	Unknown	0.595936	243
9	A2	Eukaryota	91.9042	293
10	A2	Bacteria	6.62604	608
11	A2	Archaea	0.00370943	1
12	A2	Unknown	1.46601	442
13	A3	Eukaryota	99.561	226
14	A3	Bacteria	0.227966	149
15	A3	Archaea	0.00292516	1
16	A3	Unknown	0.208068	296
17	A4	Eukaryota	95.774	297
18	A4	Bacteria	1.00166	254
19	A4	Archaea	0.0912443	6
20	A4	Unknown	3.13307	586
21	A5	Eukaryota	99.0594	226
22	A5	Bacteria	0.130739	181
23	A5	Archaea	0.00525534	5
24	A5	Unknown	0.804568	361
25	A6	Eukaryota	96.9733	256
26	A6	Bacteria	0.603214	178
27	A6	Archaea	0.0378396	6
28	A6	Unknown	2.38569	447
29	A7	Eukaryota	97.5858	268
30	A7	Bacteria	0.352627	197
31	A7	Archaea	0.019515	6
32	A7	Unknown	2.04202	454
33	A8	Eukaryota	57.7222	250
34	A8	Bacteria	29.7414	271
35	A8	Archaea	0.0077996	3
36	A8	Unknown	12.5286	485
37	B1	Eukaryota	47.0378	329
38	B1	Bacteria	5.36604	1047
39	B1	Archaea	32.7271	1
40	B1	Unknown	14.869	588
41	B10	Eukaryota	46.4489	81
42	B10	Bacteria	2.66663	155
43	B10	Archaea	0.0645668	2
44	B10	Unknown	50.8199	174
45	B2	Eukaryota	64.9991	520
46	B2	Bacteria	8.99523	1255
47	B2	Archaea	1.47489	3
48	B2	Unknown	24.5308	965
49	B3	Eukaryota	47.0901	625
50	B3	Bacteria	30.2205	1534
51	B3	Archaea	4.43119	11
52	B3	Unknown	18.2583	1637
53	B4	Eukaryota	46.4138	653
54	B4	Bacteria	15.5933	1258
55	B4	Archaea	1.52303	8
56	B4	Unknown	36.4698	1503
57	B5	Eukaryota	40.2268	396
58	B5	Bacteria	0.891336	392
59	B5	Archaea	0.1132	8
60	B5	Unknown	58.7686	747
61	B6	Eukaryota	50.4702	560
62	B6	Bacteria	3.55923	688
63	B6	Archaea	0.124807	11
64	B6	Unknown	45.8457	1227
65	B7	Eukaryota	28.0388	493
66	B7	Bacteria	1.1225	592
67	B7	Archaea	0.0551142	16
68	B7	Unknown	70.7836	1034
69	B8	Eukaryota	39.003	468
70	B8	Bacteria	6.39466	406
71	B8	Archaea	0.045176	9
72	B8	Unknown	54.5572	788
73	B9	Eukaryota	42.1503	437
74	B9	Bacteria	4.9495	384
75	B9	Archaea	0.0539126	8
76	B9	Unknown	52.8463	851
77	C1	Eukaryota	77.7109	558
78	C1	Bacteria	11.5428	565
79	C1	Archaea	0.0856384	12
80	C1	Unknown	10.6606	834
81	C3	Eukaryota	88.4987	45
82	C3	Bacteria	1.26677	56
83	C3	Archaea	0	NA
84	C3	Unknown	10.2345	88
85	C2	Eukaryota	31.2295	588
86	C2	Bacteria	35.6573	381
87	C2	Archaea	0.00991893	7
88	C2	Unknown	33.1033	845

## Sheet: 3C, 3E
	Sample	Others	Vertebrate virus	percent (%)	Host type	vOTU number
1	A1	72888.7	2258.54	3.00548	Vertebrate	126
2	A9	23528.1	2118.61	8.26075	Vertebrate	75
3	A2	69417.3	2527.24	3.51276	Vertebrate	135
4	A3	42290.5	3056.21	6.73965	Vertebrate	78
5	A4	35225.4	1538.21	4.18406	Vertebrate	88
6	A5	38006.3	1409.78	3.57667	Vertebrate	96
7	A6	35377.1	1490.56	4.043	Vertebrate	89
8	A7	35306.7	1414.45	3.85185	Vertebrate	90
9	A8	20525.4	2155.15	9.50222	Vertebrate	58
10	B1	75369.9	1816.77	2.35373	Vertebrate	111
11	B10	7550.8	49.7976	0.655181	Vertebrate	22
12	B2	65974.6	2212.55	3.24482	Vertebrate	126
13	B3	44805.5	1364.04	2.95441	Vertebrate	247
14	B4	45605.8	2626.19	5.44492	Vertebrate	100
15	B5	28876.4	1110.88	3.70451	Vertebrate	129
16	B6	31895.8	1110.5	3.36451	Vertebrate	140
17	B7	32657.3	1183.41	3.497	Vertebrate	130
18	B8	31337.3	1176.74	3.61919	Vertebrate	138
19	B9	36035	1214.52	3.26051	Vertebrate	292
20	C1	89811.8	1302.07	1.42905	Vertebrate	38
21	C3	52815.1	809.172	1.50897	Vertebrate	105
22	C2	65190.9	948.239	1.4337	Vertebrate	38

## Sheet: 3D, 3E
	Sample	Others	Vertebrate virus	percent (%)	Host type	vOTU number
1	A1	7814.36	426235	98.1997	Vertebrate	251
2	A9	146800	290782	66.4519	Vertebrate	121
3	A2	32322.2	364524	91.8552	Vertebrate	262
4	A3	2368.76	434981	99.4584	Vertebrate	203
5	A4	16288.8	347936	95.5278	Vertebrate	257
6	A5	4171.07	430019	99.0393	Vertebrate	195
7	A6	12408.7	388404	96.9041	Vertebrate	217
8	A7	10362.6	408196	97.5242	Vertebrate	228
9	A8	130545	152831	53.9322	Vertebrate	221
10	B1	177171	150156	45.8735	Vertebrate	301
11	B10	189087	161799	46.1115	Vertebrate	69
12	B2	110304	193208	63.6574	Vertebrate	490
13	B3	163342	138711	45.9227	Vertebrate	577
14	B4	171452	140050	44.9596	Vertebrate	592
15	B5	224998	151291	40.2061	Vertebrate	364
16	B6	135506	137364	50.3406	Vertebrate	508
17	B7	258543	100573	28.0058	Vertebrate	451
18	B8	227205	144879	38.9371	Vertebrate	431
19	B9	210893	153489	42.1232	Vertebrate	404
20	C1	78530.9	247598	75.9203	Vertebrate	508
21	C3	46223.9	354467	88.464	Vertebrate	42
22	C2	242006	43814.5	15.3294	Vertebrate	544

## Sheet: 4A, 5C
	sample	Shannon.Wiener	Simpson	observed_species	Chao1	pielou	group
1	A9	5.79096	0.975153	2012	2012	0.761279	NC
2	A1	7.37684	0.99805	5291	5291	0.860397	NC
3	A2	7.39644	0.998323	5432	5432	0.860045	NC
4	A3	5.74084	0.981696	2366	2366	0.738946	NC
5	A4	6.70466	0.995903	2352	2352	0.863666	NC
6	A5	6.49892	0.989808	2554	2554	0.828371	NC
7	A6	6.60809	0.993627	2392	2392	0.849381	NC
8	A7	6.55703	0.992714	2387	2387	0.843045	NC
9	A8	5.8066	0.991833	1459	1459	0.797007	NC
10	B10	4.08048	0.850076	996	996	0.591052	NC
11	B1	6.37722	0.985015	4309	4309	0.762054	NC
12	B2	7.37256	0.997843	4575	4575	0.874732	NC
13	B3	7.9561	0.998574	8504	8504	0.879293	NC
14	B4	6.9766	0.996743	3328	3328	0.860233	NC
15	B5	6.98323	0.996777	3565	3565	0.853809	NC
16	B6	6.82393	0.994965	3838	3838	0.826872	NC
17	B7	6.72593	0.994476	3649	3649	0.820014	NC
18	B8	6.87178	0.995462	3728	3728	0.835615	NC
19	B9	7.89194	0.998721	8049	8049	0.877535	NC
20	C1	6.27108	0.995129	1281	1281	0.876413	NC
21	C3	7.75506	0.998981	4853	4853	0.91372	NC
22	C2	7.15464	0.998106	2336	2336	0.922442	NC
23	A9	1.23116	0.67821	510	510	0.197478	VPC
24	A1	2.06073	0.81643	1150	1150	0.292405	VPC
25	A2	2.40532	0.84407	1344	1344	0.333914	VPC
26	A3	1.6832	0.803551	672	672	0.258546	VPC
27	A4	1.99956	0.821798	1143	1143	0.283971	VPC
28	A5	1.72666	0.8071	773	773	0.259637	VPC
29	A6	1.87836	0.814981	887	887	0.276724	VPC
30	A7	1.81591	0.811819	925	925	0.265881	VPC
31	A8	2.95206	0.886335	1009	1009	0.426801	VPC
32	B10	3.0667	0.935605	412	412	0.509332	VPC
33	B1	2.66989	0.779566	1965	1965	0.352077	VPC
34	B2	3.65201	0.913564	2743	2743	0.461299	VPC
35	B3	4.3671	0.955094	3807	3807	0.529692	VPC
36	B4	4.6507	0.968273	3422	3422	0.571481	VPC
37	B5	2.58496	0.891127	1543	1543	0.352103	VPC
38	B6	3.371	0.936004	2486	2486	0.431161	VPC
39	B7	2.34322	0.851911	2135	2135	0.305655	VPC
40	B8	3.12358	0.920376	1671	1671	0.420901	VPC
41	B9	2.84878	0.910329	1680	1680	0.383594	VPC
42	C1	4.1502	0.94404	1969	1969	0.547139	VPC
43	C3	2.8779	0.909613	189	189	0.549034	VPC
44	C2	3.80452	0.934193	1821	1821	0.506787	VPC

## Sheet: 4B
	Phylum	Sample	RPKM value	Group
1	Unclassified	A9	11011	NC
2	Unclassified	A1	40178.4	NC
3	Unclassified	A2	38571.3	NC
4	Unclassified	A3	21198.4	NC
5	Unclassified	A4	18810.1	NC
6	Unclassified	A5	21944.7	NC
7	Unclassified	A6	19515	NC
8	Unclassified	A7	19795.6	NC
9	Unclassified	A8	7237.41	NC
10	Unclassified	B10	1749.83	NC
11	Unclassified	B1	46612.9	NC
12	Unclassified	B2	35220.7	NC
13	Unclassified	B3	28246.4	NC
14	Unclassified	B4	25447	NC
15	Unclassified	B5	17264.4	NC
16	Unclassified	B6	19511	NC
17	Unclassified	B7	20263.3	NC
18	Unclassified	B8	19367.4	NC
19	Unclassified	B9	22069.9	NC
20	Unclassified	C1	47377.4	NC
21	Unclassified	C3	35523.3	NC
22	Unclassified	C2	39169.8	NC
23	Uroviricota	A9	11404.3	NC
24	Uroviricota	A1	30044.1	NC
25	Uroviricota	A2	28184.5	NC
26	Uroviricota	A3	19924.7	NC
27	Uroviricota	A4	15333.8	NC
28	Uroviricota	A5	15150.5	NC
29	Uroviricota	A6	14935.7	NC
30	Uroviricota	A7	14626.8	NC
31	Uroviricota	A8	12053.5	NC
32	Uroviricota	B10	5716.96	NC
33	Uroviricota	B1	27402.4	NC
34	Uroviricota	B2	29286.4	NC
35	Uroviricota	B3	15120.1	NC
36	Uroviricota	B4	19533.4	NC
37	Uroviricota	B5	11036.9	NC
38	Uroviricota	B6	11826.4	NC
39	Uroviricota	B7	11835.4	NC
40	Uroviricota	B8	11409.4	NC
41	Uroviricota	B9	13099.5	NC
42	Uroviricota	C1	39309.7	NC
43	Uroviricota	C3	16303.4	NC
44	Uroviricota	C2	24943.5	NC
45	Preplasmiviricota	A9	69.8518	NC
46	Preplasmiviricota	A1	1592.49	NC
47	Preplasmiviricota	A2	1814.2	NC
48	Preplasmiviricota	A3	2584.05	NC
49	Preplasmiviricota	A4	333.502	NC
50	Preplasmiviricota	A5	379.681	NC
51	Preplasmiviricota	A6	336.833	NC
52	Preplasmiviricota	A7	304.263	NC
53	Preplasmiviricota	A8	55.7501	NC
54	Preplasmiviricota	B10	32.8646	NC
55	Preplasmiviricota	B1	778.583	NC
56	Preplasmiviricota	B2	1053.77	NC
57	Preplasmiviricota	B3	835.039	NC
58	Preplasmiviricota	B4	912.96	NC
59	Preplasmiviricota	B5	373.918	NC
60	Preplasmiviricota	B6	438.924	NC
61	Preplasmiviricota	B7	549.362	NC
62	Preplasmiviricota	B8	500.838	NC
63	Preplasmiviricota	B9	503.936	NC
64	Preplasmiviricota	C1	738.038	NC
65	Preplasmiviricota	C3	274.07	NC
66	Preplasmiviricota	C2	198.017	NC
67	Nucleocytoviricota	A9	2324.69	NC
68	Nucleocytoviricota	A1	382.814	NC
69	Nucleocytoviricota	A2	382.38	NC
70	Nucleocytoviricota	A3	294.296	NC
71	Nucleocytoviricota	A4	284.617	NC
72	Nucleocytoviricota	A5	249.808	NC
73	Nucleocytoviricota	A6	276.145	NC
74	Nucleocytoviricota	A7	261.008	NC
75	Nucleocytoviricota	A8	2623.9	NC
76	Nucleocytoviricota	B10	43.0679	NC
77	Nucleocytoviricota	B1	221.745	NC
78	Nucleocytoviricota	B2	302.516	NC
79	Nucleocytoviricota	B3	433.886	NC
80	Nucleocytoviricota	B4	617.727	NC
81	Nucleocytoviricota	B5	577.263	NC
82	Nucleocytoviricota	B6	531.424	NC
83	Nucleocytoviricota	B7	522.646	NC
84	Nucleocytoviricota	B8	546.133	NC
85	Nucleocytoviricota	B9	683.175	NC
86	Nucleocytoviricota	C1	435.054	NC
87	Nucleocytoviricota	C3	427.076	NC
88	Nucleocytoviricota	C2	314.825	NC
89	Hofneiviricota	A9	385.625	NC
90	Hofneiviricota	A1	113.627	NC
91	Hofneiviricota	A2	124.392	NC
92	Hofneiviricota	A3	454.84	NC
93	Hofneiviricota	A4	526.599	NC
94	Hofneiviricota	A5	558.393	NC
95	Hofneiviricota	A6	530.565	NC
96	Hofneiviricota	A7	522.056	NC
97	Hofneiviricota	A8	359.736	NC
98	Hofneiviricota	B10	31.4624	NC
99	Hofneiviricota	B1	314.409	NC
100	Hofneiviricota	B2	265.32	NC
101	Hofneiviricota	B3	483.981	NC
102	Hofneiviricota	B4	148.368	NC
103	Hofneiviricota	B5	113.455	NC
104	Hofneiviricota	B6	157.001	NC
105	Hofneiviricota	B7	166.632	NC
106	Hofneiviricota	B8	151.799	NC
107	Hofneiviricota	B9	227.172	NC
108	Hofneiviricota	C1	684.218	NC
109	Hofneiviricota	C3	548.107	NC
110	Hofneiviricota	C2	528.825	NC
111	Peploviricota	A9	10.4503	NC
112	Peploviricota	A1	5.05513	NC
113	Peploviricota	A2	13.2512	NC
114	Peploviricota	A3	120.261	NC
115	Peploviricota	A4	858.513	NC
116	Peploviricota	A5	671.681	NC
117	Peploviricota	A6	806.739	NC
118	Peploviricota	A7	733.058	NC
119	Peploviricota	A8	0	NC
120	Peploviricota	B10	5.92306	NC
121	Peploviricota	B1	36.5405	NC
122	Peploviricota	B2	31.6848	NC
123	Peploviricota	B3	77.3701	NC
124	Peploviricota	B4	70.6291	NC
125	Peploviricota	B5	379.525	NC
126	Peploviricota	B6	316.012	NC
127	Peploviricota	B7	260.779	NC
128	Peploviricota	B8	283.763	NC
129	Peploviricota	B9	227.239	NC
130	Peploviricota	C1	10.5525	NC
131	Peploviricota	C3	312.69	NC
132	Peploviricota	C2	392.816	NC
133	Cressdnaviricota	A9	5.45268	NC
134	Cressdnaviricota	A1	360.647	NC
135	Cressdnaviricota	A2	341.011	NC
136	Cressdnaviricota	A3	110.372	NC
137	Cressdnaviricota	A4	162.674	NC
138	Cressdnaviricota	A5	185.057	NC
139	Cressdnaviricota	A6	188.708	NC
140	Cressdnaviricota	A7	213.221	NC
141	Cressdnaviricota	A8	0.721046	NC
142	Cressdnaviricota	B10	9.53619	NC
143	Cressdnaviricota	B1	655.497	NC
144	Cressdnaviricota	B2	359.507	NC
145	Cressdnaviricota	B3	295.984	NC
146	Cressdnaviricota	B4	773.5	NC
147	Cressdnaviricota	B5	136.781	NC
148	Cressdnaviricota	B6	127.848	NC
149	Cressdnaviricota	B7	145.322	NC
150	Cressdnaviricota	B8	146.134	NC
151	Cressdnaviricota	B9	160.764	NC
152	Cressdnaviricota	C1	195.246	NC
153	Cressdnaviricota	C3	67.2065	NC
154	Cressdnaviricota	C2	89.2506	NC
155	Phixviricota	A9	0	NC
156	Phixviricota	A1	599.671	NC
157	Phixviricota	A2	618.182	NC
158	Phixviricota	A3	72.6763	NC
159	Phixviricota	A4	3.19133	NC
160	Phixviricota	A5	12.3596	NC
161	Phixviricota	A6	8.61601	NC
162	Phixviricota	A7	9.14062	NC
163	Phixviricota	A8	0	NC
164	Phixviricota	B10	0.827457	NC
165	Phixviricota	B1	338.716	NC
166	Phixviricota	B2	452.228	NC
167	Phixviricota	B3	42.5119	NC
168	Phixviricota	B4	73.7352	NC
169	Phixviricota	B5	3.52062	NC
170	Phixviricota	B6	3.2074	NC
171	Phixviricota	B7	3.48579	NC
172	Phixviricota	B8	3.77208	NC
173	Phixviricota	B9	19.4032	NC
174	Phixviricota	C1	1432.53	NC
175	Phixviricota	C3	1.67166	NC
176	Phixviricota	C2	13.4931	NC
177	Kitrinoviricota	A9	3.22369	NC
178	Kitrinoviricota	A1	938.459	NC
179	Kitrinoviricota	A2	812.437	NC
180	Kitrinoviricota	A3	239.963	NC
181	Kitrinoviricota	A4	16.7137	NC
182	Kitrinoviricota	A5	27.1844	NC
183	Kitrinoviricota	A6	16.5445	NC
184	Kitrinoviricota	A7	18.6566	NC
185	Kitrinoviricota	A8	3.99219	NC
186	Kitrinoviricota	B10	2.42852	NC
187	Kitrinoviricota	B1	65.2518	NC
188	Kitrinoviricota	B2	32.3275	NC
189	Kitrinoviricota	B3	80.151	NC
190	Kitrinoviricota	B4	15.4469	NC
191	Kitrinoviricota	B5	32.2856	NC
192	Kitrinoviricota	B6	31.7245	NC
193	Kitrinoviricota	B7	35.1845	NC
194	Kitrinoviricota	B8	35.066	NC
195	Kitrinoviricota	B9	46.9263	NC
196	Kitrinoviricota	C1	521.314	NC
197	Kitrinoviricota	C3	41.6555	NC
198	Kitrinoviricota	C2	41.009	NC
199	Taleaviricota	A9	75.9963	NC
200	Taleaviricota	A1	377.974	NC
201	Taleaviricota	A2	468.846	NC
202	Taleaviricota	A3	111.208	NC
203	Taleaviricota	A4	3.52273	NC
204	Taleaviricota	A5	4.66973	NC
205	Taleaviricota	A6	4.18956	NC
206	Taleaviricota	A7	3.25385	NC
207	Taleaviricota	A8	108.78	NC
208	Taleaviricota	B10	1.05975	NC
209	Taleaviricota	B1	230.284	NC
210	Taleaviricota	B2	389.763	NC
211	Taleaviricota	B3	233.73	NC
212	Taleaviricota	B4	97.5879	NC
213	Taleaviricota	B5	20.6272	NC
214	Taleaviricota	B6	16.6829	NC
215	Taleaviricota	B7	12.4927	NC
216	Taleaviricota	B8	15.6739	NC
217	Taleaviricota	B9	58.864	NC
218	Taleaviricota	C1	33.5726	NC
219	Taleaviricota	C3	24.0401	NC
220	Taleaviricota	C2	66.3419	NC
221	Negarnaviricota	A9	218.229	NC
222	Negarnaviricota	A1	181.796	NC
223	Negarnaviricota	A2	209.627	NC
224	Negarnaviricota	A3	68.2123	NC
225	Negarnaviricota	A4	40.436	NC
226	Negarnaviricota	A5	46.21	NC
227	Negarnaviricota	A6	44.1414	NC
228	Negarnaviricota	A7	45.0791	NC
229	Negarnaviricota	A8	19.5652	NC
230	Negarnaviricota	B10	0.688452	NC
231	Negarnaviricota	B1	172.346	NC
232	Negarnaviricota	B2	298.46	NC
233	Negarnaviricota	B3	81.4568	NC
234	Negarnaviricota	B4	137.772	NC
235	Negarnaviricota	B5	29.6964	NC
236	Negarnaviricota	B6	28.0555	NC
237	Negarnaviricota	B7	30.7892	NC
238	Negarnaviricota	B8	34.0389	NC
239	Negarnaviricota	B9	36.4914	NC
240	Negarnaviricota	C1	146.243	NC
241	Negarnaviricota	C3	81.6446	NC
242	Negarnaviricota	C2	255.116	NC
243	Cossaviricota	A9	125.126	NC
244	Cossaviricota	A1	198.674	NC
245	Cossaviricota	A2	235.732	NC
246	Cossaviricota	A3	119.231	NC
247	Cossaviricota	A4	14.7454	NC
248	Cossaviricota	A5	20.4209	NC
249	Cossaviricota	A6	15.6855	NC
250	Cossaviricota	A7	20.1983	NC
251	Cossaviricota	A8	217.207	NC
252	Cossaviricota	B10	1.91077	NC
253	Cossaviricota	B1	74.3704	NC
254	Cossaviricota	B2	162.85	NC
255	Cossaviricota	B3	135.767	NC
256	Cossaviricota	B4	336.818	NC
257	Cossaviricota	B5	9.08589	NC
258	Cossaviricota	B6	10.7357	NC
259	Cossaviricota	B7	7.70624	NC
260	Cossaviricota	B8	11.1078	NC
261	Cossaviricota	B9	71.41	NC
262	Cossaviricota	C1	216.224	NC
263	Cossaviricota	C3	2.78823	NC
264	Cossaviricota	C2	60.0963	NC
265	Lenarviricota	A9	0	NC
266	Lenarviricota	A1	59.5262	NC
267	Lenarviricota	A2	62.6735	NC
268	Lenarviricota	A3	14.7148	NC
269	Lenarviricota	A4	276.781	NC
270	Lenarviricota	A5	106.925	NC
271	Lenarviricota	A6	123.592	NC
272	Lenarviricota	A7	110.796	NC
273	Lenarviricota	A8	0	NC
274	Lenarviricota	B10	0	NC
275	Lenarviricota	B1	9.92271	NC
276	Lenarviricota	B2	44.1139	NC
277	Lenarviricota	B3	28.31	NC
278	Lenarviricota	B4	9.39729	NC
279	Lenarviricota	B5	2.11403	NC
280	Lenarviricota	B6	1.81985	NC
281	Lenarviricota	B7	2.64642	NC
282	Lenarviricota	B8	1.91814	NC
283	Lenarviricota	B9	8.30112	NC
284	Lenarviricota	C1	0	NC
285	Lenarviricota	C3	0	NC
286	Lenarviricota	C2	0	NC
287	Artverviricota	A9	0	NC
288	Artverviricota	A1	65.4206	NC
289	Artverviricota	A2	60.0497	NC
290	Artverviricota	A3	11.8624	NC
291	Artverviricota	A4	21.014	NC
292	Artverviricota	A5	19.1662	NC
293	Artverviricota	A6	22.0671	NC
294	Artverviricota	A7	22.3298	NC
295	Artverviricota	A8	0	NC
296	Artverviricota	B10	0.756379	NC
297	Artverviricota	B1	192.284	NC
298	Artverviricota	B2	163.7	NC
299	Artverviricota	B3	5.69414	NC
300	Artverviricota	B4	35.2007	NC
301	Artverviricota	B5	3.34302	NC
302	Artverviricota	B6	1.08957	NC
303	Artverviricota	B7	0	NC
304	Artverviricota	B8	1.17668	NC
305	Artverviricota	B9	2.73958	NC
306	Artverviricota	C1	7.18582	NC
307	Artverviricota	C3	1.35869	NC
308	Artverviricota	C2	0	NC
309	Duplornaviricota	A9	12.8138	NC
310	Duplornaviricota	A1	30.514	NC
311	Duplornaviricota	A2	25.4886	NC
312	Duplornaviricota	A3	3.02325	NC
313	Duplornaviricota	A4	13.1069	NC
314	Duplornaviricota	A5	13.7484	NC
315	Duplornaviricota	A6	12.5653	NC
316	Duplornaviricota	A7	9.54816	NC
317	Duplornaviricota	A8	0	NC
318	Duplornaviricota	B10	2.4902	NC
319	Duplornaviricota	B1	77.5095	NC
320	Duplornaviricota	B2	102.035	NC
321	Duplornaviricota	B3	1.71485	NC
322	Duplornaviricota	B4	0	NC
323	Duplornaviricota	B5	1.75692	NC
324	Duplornaviricota	B6	1.97538	NC
325	Duplornaviricota	B7	2.81786	NC
326	Duplornaviricota	B8	3.62775	NC
327	Duplornaviricota	B9	16.6193	NC
328	Duplornaviricota	C1	0	NC
329	Duplornaviricota	C3	0	NC
330	Duplornaviricota	C2	5.74897	NC
331	Pisuviricota	A9	0	NC
332	Pisuviricota	A1	12.778	NC
333	Pisuviricota	A2	16.7502	NC
334	Pisuviricota	A3	18.9963	NC
335	Pisuviricota	A4	17.6909	NC
336	Pisuviricota	A5	18.5905	NC
337	Pisuviricota	A6	17.5859	NC
338	Pisuviricota	A7	16.1721	NC
339	Pisuviricota	A8	0	NC
340	Pisuviricota	B10	0.79357	NC
341	Pisuviricota	B1	3.94668	NC
342	Pisuviricota	B2	21.7734	NC
343	Pisuviricota	B3	55.213	NC
344	Pisuviricota	B4	4.89152	NC
345	Pisuviricota	B5	1.52517	NC
346	Pisuviricota	B6	1.45954	NC
347	Pisuviricota	B7	1.05169	NC
348	Pisuviricota	B8	1.27226	NC
349	Pisuviricota	B9	13.0224	NC
350	Pisuviricota	C1	6.52247	NC
351	Pisuviricota	C3	6.02125	NC
352	Pisuviricota	C2	60.2971	NC
353	Saleviricota	A9	0	NC
354	Saleviricota	A1	5.3166	NC
355	Saleviricota	A2	3.64568	NC
356	Saleviricota	A3	0	NC
357	Saleviricota	A4	46.6422	NC
358	Saleviricota	A5	6.97793	NC
359	Saleviricota	A6	12.9395	NC
360	Saleviricota	A7	10.0026	NC
361	Saleviricota	A8	0	NC
362	Saleviricota	B10	0	NC
363	Saleviricota	B1	0	NC
364	Saleviricota	B2	0	NC
365	Saleviricota	B3	12.2618	NC
366	Saleviricota	B4	17.6075	NC
367	Saleviricota	B5	1.16924	NC
368	Saleviricota	B6	0.92207	NC
369	Saleviricota	B7	1.17225	NC
370	Saleviricota	B8	0.991792	NC
371	Saleviricota	B9	4.0622	NC
372	Saleviricota	C1	0	NC
373	Saleviricota	C3	9.20747	NC
374	Saleviricota	C2	0	NC
375	Cressdnaviricota	A9	3997.61	VPC
376	Cressdnaviricota	A1	426114	VPC
377	Cressdnaviricota	A2	364310	VPC
378	Cressdnaviricota	A3	434774	VPC
379	Cressdnaviricota	A4	347514	VPC
380	Cressdnaviricota	A5	429890	VPC
381	Cressdnaviricota	A6	387954	VPC
382	Cressdnaviricota	A7	408050	VPC
383	Cressdnaviricota	A8	49797.6	VPC
384	Cressdnaviricota	B10	130233	VPC
385	Cressdnaviricota	B1	153600	VPC
386	Cressdnaviricota	B2	196034	VPC
387	Cressdnaviricota	B3	137979	VPC
388	Cressdnaviricota	B4	116462	VPC
389	Cressdnaviricota	B5	97727.8	VPC
390	Cressdnaviricota	B6	108718	VPC
391	Cressdnaviricota	B7	38249.3	VPC
392	Cressdnaviricota	B8	97701.4	VPC
393	Cressdnaviricota	B9	105100	VPC
394	Cressdnaviricota	C1	250090	VPC
395	Cressdnaviricota	C3	336838	VPC
396	Cressdnaviricota	C2	88786.3	VPC
397	Unclassified	A9	2610.84	VPC
398	Unclassified	A1	4936.23	VPC
399	Unclassified	A2	5849.02	VPC
400	Unclassified	A3	1290.04	VPC
401	Unclassified	A4	11794.6	VPC
402	Unclassified	A5	3518	VPC
403	Unclassified	A6	9722.93	VPC
404	Unclassified	A7	8633.39	VPC
405	Unclassified	A8	35563.7	VPC
406	Unclassified	B10	178320	VPC
407	Unclassified	B1	48672.2	VPC
408	Unclassified	B2	74466.8	VPC
409	Unclassified	B3	55216.3	VPC
410	Unclassified	B4	113776	VPC
411	Unclassified	B5	221157	VPC
412	Unclassified	B6	125164	VPC
413	Unclassified	B7	254217	VPC
414	Unclassified	B8	203019	VPC
415	Unclassified	B9	192596	VPC
416	Unclassified	C1	34772.4	VPC
417	Unclassified	C3	41008.7	VPC
418	Unclassified	C2	94641.4	VPC
419	Nucleocytoviricota	A9	142280	VPC
420	Nucleocytoviricota	A1	239.058	VPC
421	Nucleocytoviricota	A2	253.614	VPC
422	Nucleocytoviricota	A3	141.368	VPC
423	Nucleocytoviricota	A4	483.301	VPC
424	Nucleocytoviricota	A5	107.163	VPC
425	Nucleocytoviricota	A6	340.312	VPC
426	Nucleocytoviricota	A7	204.078	VPC
427	Nucleocytoviricota	A8	59648.5	VPC
428	Nucleocytoviricota	B10	32713.2	VPC
429	Nucleocytoviricota	B1	189.29	VPC
430	Nucleocytoviricota	B2	785.758	VPC
431	Nucleocytoviricota	B3	2383.99	VPC
432	Nucleocytoviricota	B4	21708.4	VPC
433	Nucleocytoviricota	B5	53543.9	VPC
434	Nucleocytoviricota	B6	27773.6	VPC
435	Nucleocytoviricota	B7	62038.4	VPC
436	Nucleocytoviricota	B8	45139.4	VPC
437	Nucleocytoviricota	B9	46552.8	VPC
438	Nucleocytoviricota	C1	3134.89	VPC
439	Nucleocytoviricota	C3	17765	VPC
440	Nucleocytoviricota	C2	333.308	VPC
441	Lenarviricota	A9	143132	VPC
442	Lenarviricota	A1	83.3893	VPC
443	Lenarviricota	A2	110.624	VPC
444	Lenarviricota	A3	132.045	VPC
445	Lenarviricota	A4	445.485	VPC
446	Lenarviricota	A5	73.2412	VPC
447	Lenarviricota	A6	176.211	VPC
448	Lenarviricota	A7	74.1324	VPC
449	Lenarviricota	A8	55017.5	VPC
450	Lenarviricota	B10	2897.87	VPC
451	Lenarviricota	B1	124.255	VPC
452	Lenarviricota	B2	184.031	VPC
453	Lenarviricota	B3	36301.5	VPC
454	Lenarviricota	B4	29353.7	VPC
455	Lenarviricota	B5	1444.16	VPC
456	Lenarviricota	B6	3586.08	VPC
457	Lenarviricota	B7	1487.07	VPC
458	Lenarviricota	B8	21558.6	VPC
459	Lenarviricota	B9	15552.1	VPC
460	Lenarviricota	C1	38.818	VPC
461	Lenarviricota	C3	212.731	VPC
462	Lenarviricota	C2	18.8214	VPC
463	Phixviricota	A9	610.865	VPC
464	Phixviricota	A1	2047.7	VPC
465	Phixviricota	A2	15387.1	VPC
466	Phixviricota	A3	727.518	VPC
467	Phixviricota	A4	275.272	VPC
468	Phixviricota	A5	130	VPC
469	Phixviricota	A6	215.605	VPC
470	Phixviricota	A7	198.402	VPC
471	Phixviricota	A8	22622.8	VPC
472	Phixviricota	B10	168.109	VPC
473	Phixviricota	B1	14665	VPC
474	Phixviricota	B2	21627.7	VPC
475	Phixviricota	B3	41235.8	VPC
476	Phixviricota	B4	12087.6	VPC
477	Phixviricota	B5	304.612	VPC
478	Phixviricota	B6	1107.61	VPC
479	Phixviricota	B7	470.919	VPC
480	Phixviricota	B8	934.712	VPC
481	Phixviricota	B9	296.191	VPC
482	Phixviricota	C1	26165.1	VPC
483	Phixviricota	C3	182.081	VPC
484	Phixviricota	C2	97555.7	VPC
485	Preplasmiviricota	A9	144577	VPC
486	Preplasmiviricota	A1	88.4378	VPC
487	Preplasmiviricota	A2	118.02	VPC
488	Preplasmiviricota	A3	132.695	VPC
489	Preplasmiviricota	A4	183.543	VPC
490	Preplasmiviricota	A5	70.2009	VPC
491	Preplasmiviricota	A6	175.398	VPC
492	Preplasmiviricota	A7	80.1336	VPC
493	Preplasmiviricota	A8	53991.3	VPC
494	Preplasmiviricota	B10	16.0085	VPC
495	Preplasmiviricota	B1	126.792	VPC
496	Preplasmiviricota	B2	102.518	VPC
497	Preplasmiviricota	B3	169.674	VPC
498	Preplasmiviricota	B4	2217.55	VPC
499	Preplasmiviricota	B5	16.7401	VPC
500	Preplasmiviricota	B6	1048.26	VPC
501	Preplasmiviricota	B7	316.354	VPC
502	Preplasmiviricota	B8	2081.76	VPC
503	Preplasmiviricota	B9	1780.32	VPC
504	Preplasmiviricota	C1	14.7608	VPC
505	Preplasmiviricota	C3	0	VPC
506	Preplasmiviricota	C2	35.3149	VPC
507	Saleviricota	A9	25.2427	VPC
508	Saleviricota	A1	13.5778	VPC
509	Saleviricota	A2	14.7207	VPC
510	Saleviricota	A3	12.7932	VPC
511	Saleviricota	A4	19.7401	VPC
512	Saleviricota	A5	11.0061	VPC
513	Saleviricota	A6	14.0307	VPC
514	Saleviricota	A7	16.4128	VPC
515	Saleviricota	A8	21.0242	VPC
516	Saleviricota	B10	223.738	VPC
517	Saleviricota	B1	107125	VPC
518	Saleviricota	B2	4475.02	VPC
519	Saleviricota	B3	13353.3	VPC
520	Saleviricota	B4	4722.35	VPC
521	Saleviricota	B5	397.501	VPC
522	Saleviricota	B6	114.24	VPC
523	Saleviricota	B7	147.037	VPC
524	Saleviricota	B8	95.0368	VPC
525	Saleviricota	B9	130.427	VPC
526	Saleviricota	C1	240.876	VPC
527	Saleviricota	C3	0	VPC
528	Saleviricota	C2	21.6023	VPC
529	Uroviricota	A9	296.008	VPC
530	Uroviricota	A1	115.753	VPC
531	Uroviricota	A2	1091.8	VPC
532	Uroviricota	A3	89.4618	VPC
533	Uroviricota	A4	1770.81	VPC
534	Uroviricota	A5	181.103	VPC
535	Uroviricota	A6	851.06	VPC
536	Uroviricota	A7	546.783	VPC
537	Uroviricota	A8	4036.42	VPC
538	Uroviricota	B10	6055.63	VPC
539	Uroviricota	B1	1331.66	VPC
540	Uroviricota	B2	2727.25	VPC
541	Uroviricota	B3	2540.04	VPC
542	Uroviricota	B4	6059.2	VPC
543	Uroviricota	B5	1132.03	VPC
544	Uroviricota	B6	4436.16	VPC
545	Uroviricota	B7	1678.28	VPC
546	Uroviricota	B8	1082.07	VPC
547	Uroviricota	B9	1844.63	VPC
548	Uroviricota	C1	10853.3	VPC
549	Uroviricota	C3	4625.98	VPC
550	Uroviricota	C2	4338.53	VPC
551	Hofneiviricota	A9	49.4553	VPC
552	Hofneiviricota	A1	409.029	VPC
553	Hofneiviricota	A2	9705.7	VPC
554	Hofneiviricota	A3	47.9825	VPC
555	Hofneiviricota	A4	1412.17	VPC
556	Hofneiviricota	A5	184.523	VPC
557	Hofneiviricota	A6	1174.45	VPC
558	Hofneiviricota	A7	648.371	VPC
559	Hofneiviricota	A8	2604.21	VPC
560	Hofneiviricota	B10	235.205	VPC
561	Hofneiviricota	B1	1431.85	VPC
562	Hofneiviricota	B2	2760.32	VPC
563	Hofneiviricota	B3	11146.8	VPC
564	Hofneiviricota	B4	995.883	VPC
565	Hofneiviricota	B5	461.068	VPC
566	Hofneiviricota	B6	501.493	VPC
567	Hofneiviricota	B7	369.506	VPC
568	Hofneiviricota	B8	205.399	VPC
569	Hofneiviricota	B9	316.197	VPC
570	Hofneiviricota	C1	587.355	VPC
571	Hofneiviricota	C3	55.037	VPC
572	Hofneiviricota	C2	2.69294	VPC
573	Cossaviricota	A9	1.94092	VPC
574	Cossaviricota	A1	1.24009	VPC
575	Cossaviricota	A2	1.33058	VPC
576	Cossaviricota	A3	1.23389	VPC
577	Cossaviricota	A4	15.9344	VPC
578	Cossaviricota	A5	3.51801	VPC
579	Cossaviricota	A6	13.3039	VPC
580	Cossaviricota	A7	10.3929	VPC
581	Cossaviricota	A8	68.6861	VPC
582	Cossaviricota	B10	11.4451	VPC
583	Cossaviricota	B1	56.5014	VPC
584	Cossaviricota	B2	328.757	VPC
585	Cossaviricota	B3	1282.75	VPC
586	Cossaviricota	B4	2009.97	VPC
587	Cossaviricota	B5	63.761	VPC
588	Cossaviricota	B6	94.4671	VPC
589	Cossaviricota	B7	67.8037	VPC
590	Cossaviricota	B8	99.678	VPC
591	Cossaviricota	B9	44.8668	VPC
592	Cossaviricota	C1	135.694	VPC
593	Cossaviricota	C3	0	VPC
594	Cossaviricota	C2	29.7007	VPC
595	Duplornaviricota	A9	0.758156	VPC
596	Duplornaviricota	A1	0	VPC
597	Duplornaviricota	A2	0	VPC
598	Duplornaviricota	A3	0	VPC
599	Duplornaviricota	A4	61.4107	VPC
600	Duplornaviricota	A5	10.3089	VPC
601	Duplornaviricota	A6	49.553	VPC
602	Duplornaviricota	A7	46.9624	VPC
603	Duplornaviricota	A8	3.89086	VPC
604	Duplornaviricota	B10	2.12892	VPC
605	Duplornaviricota	B1	0	VPC
606	Duplornaviricota	B2	10.3377	VPC
607	Duplornaviricota	B3	316.756	VPC
608	Duplornaviricota	B4	1872.77	VPC
609	Duplornaviricota	B5	4.49505	VPC
610	Duplornaviricota	B6	25.2372	VPC
611	Duplornaviricota	B7	11.9301	VPC
612	Duplornaviricota	B8	83.2058	VPC
613	Duplornaviricota	B9	60.5523	VPC
614	Duplornaviricota	C1	3.54108	VPC
615	Duplornaviricota	C3	3.58062	VPC
616	Duplornaviricota	C2	29.6167	VPC
617	Taleaviricota	A9	0	VPC
618	Taleaviricota	A1	0	VPC
619	Taleaviricota	A2	0	VPC
620	Taleaviricota	A3	0	VPC
621	Taleaviricota	A4	13.7306	VPC
622	Taleaviricota	A5	0.302805	VPC
623	Taleaviricota	A6	3.2795	VPC
624	Taleaviricota	A7	2.40243	VPC
625	Taleaviricota	A8	0	VPC
626	Taleaviricota	B10	2.81746	VPC
627	Taleaviricota	B1	0	VPC
628	Taleaviricota	B2	1.12384	VPC
629	Taleaviricota	B3	8.10535	VPC
630	Taleaviricota	B4	1.67055	VPC
631	Taleaviricota	B5	23.5397	VPC
632	Taleaviricota	B6	211.978	VPC
633	Taleaviricota	B7	43.4042	VPC
634	Taleaviricota	B8	65.0307	VPC
635	Taleaviricota	B9	55.9417	VPC
636	Taleaviricota	C1	33.3072	VPC
637	Taleaviricota	C3	0	VPC
638	Taleaviricota	C2	5.13182	VPC
639	Negarnaviricota	A9	0	VPC
640	Negarnaviricota	A1	0.757555	VPC
641	Negarnaviricota	A2	2.61845	VPC
642	Negarnaviricota	A3	0.165371	VPC
643	Negarnaviricota	A4	48.6866	VPC
644	Negarnaviricota	A5	5.66993	VPC
645	Negarnaviricota	A6	56.8476	VPC
646	Negarnaviricota	A7	24.9619	VPC
647	Negarnaviricota	A8	0.196041	VPC
648	Negarnaviricota	B10	6.34701	VPC
649	Negarnaviricota	B1	4.31724	VPC
650	Negarnaviricota	B2	0	VPC
651	Negarnaviricota	B3	50.0394	VPC
652	Negarnaviricota	B4	24.0303	VPC
653	Negarnaviricota	B5	6.64945	VPC
654	Negarnaviricota	B6	49.1541	VPC
655	Negarnaviricota	B7	10.0768	VPC
656	Negarnaviricota	B8	4.26709	VPC
657	Negarnaviricota	B9	37.4497	VPC
658	Negarnaviricota	C1	9.18976	VPC
659	Negarnaviricota	C3	0	VPC
660	Negarnaviricota	C2	0	VPC
661	Kitrinoviricota	A9	0	VPC
662	Kitrinoviricota	A1	0.453419	VPC
663	Kitrinoviricota	A2	1.78334	VPC
664	Kitrinoviricota	A3	0	VPC
665	Kitrinoviricota	A4	0	VPC
666	Kitrinoviricota	A5	0	VPC
667	Kitrinoviricota	A6	0	VPC
668	Kitrinoviricota	A7	0	VPC
669	Kitrinoviricota	A8	0	VPC
670	Kitrinoviricota	B10	0	VPC
671	Kitrinoviricota	B1	0	VPC
672	Kitrinoviricota	B2	2.16034	VPC
673	Kitrinoviricota	B3	59.3253	VPC
674	Kitrinoviricota	B4	205.448	VPC
675	Kitrinoviricota	B5	3.94136	VPC
676	Kitrinoviricota	B6	22.9619	VPC
677	Kitrinoviricota	B7	4.46973	VPC
678	Kitrinoviricota	B8	9.89081	VPC
679	Kitrinoviricota	B9	4.11043	VPC
680	Kitrinoviricota	C1	0	VPC
681	Kitrinoviricota	C3	0	VPC
682	Kitrinoviricota	C2	18.885	VPC
683	Artverviricota	A9	0	VPC
684	Artverviricota	A1	0	VPC
685	Artverviricota	A2	0	VPC
686	Artverviricota	A3	0	VPC
687	Artverviricota	A4	169.619	VPC
688	Artverviricota	A5	5.47258	VPC
689	Artverviricota	A6	61.5655	VPC
690	Artverviricota	A7	20.7297	VPC
691	Artverviricota	A8	0.422084	VPC
692	Artverviricota	B10	0	VPC
693	Artverviricota	B1	0	VPC
694	Artverviricota	B2	0	VPC
695	Artverviricota	B3	6.67191	VPC
696	Artverviricota	B4	5.64915	VPC
697	Artverviricota	B5	0.862057	VPC
698	Artverviricota	B6	1.57542	VPC
699	Artverviricota	B7	1.41533	VPC
700	Artverviricota	B8	0.314134	VPC
701	Artverviricota	B9	2.3801	VPC
702	Artverviricota	C1	50.2351	VPC
703	Artverviricota	C3	0	VPC
704	Artverviricota	C2	0	VPC
705	Peploviricota	A9	0	VPC
706	Peploviricota	A1	0	VPC
707	Peploviricota	A2	0	VPC
708	Peploviricota	A3	0	VPC
709	Peploviricota	A4	16.6366	VPC
710	Peploviricota	A5	0	VPC
711	Peploviricota	A6	4.64499	VPC
712	Peploviricota	A7	0.75163	VPC
713	Peploviricota	A8	0	VPC
714	Peploviricota	B10	0	VPC
715	Peploviricota	B1	0	VPC
716	Peploviricota	B2	4.49348	VPC
717	Peploviricota	B3	2.03253	VPC
718	Peploviricota	B4	0	VPC
719	Peploviricota	B5	1.15188	VPC
720	Peploviricota	B6	13.1673	VPC
721	Peploviricota	B7	2.6929	VPC
722	Peploviricota	B8	2.60373	VPC
723	Peploviricota	B9	7.70942	VPC
724	Peploviricota	C1	0	VPC
725	Peploviricota	C3	0	VPC
726	Peploviricota	C2	0	VPC
727	Pisuviricota	A9	0	VPC
728	Pisuviricota	A1	0	VPC
729	Pisuviricota	A2	0	VPC
730	Pisuviricota	A3	0	VPC
731	Pisuviricota	A4	0	VPC
732	Pisuviricota	A5	0	VPC
733	Pisuviricota	A6	0	VPC
734	Pisuviricota	A7	0	VPC
735	Pisuviricota	A8	0	VPC
736	Pisuviricota	B10	0	VPC
737	Pisuviricota	B1	0.346	VPC
738	Pisuviricota	B2	1.47036	VPC
739	Pisuviricota	B3	0.45441	VPC
740	Pisuviricota	B4	0	VPC
741	Pisuviricota	B5	0	VPC
742	Pisuviricota	B6	2.46747	VPC
743	Pisuviricota	B7	0	VPC
744	Pisuviricota	B8	0.976454	VPC
745	Pisuviricota	B9	0	VPC
746	Pisuviricota	C1	0	VPC
747	Pisuviricota	C3	0	VPC
748	Pisuviricota	C2	3.40964	VPC

## Sheet: 4C
	Family	Sample	RPKM value	Group
1	Unclassified	A9	15372.5	NC
2	Unclassified	A1	60201.9	NC
3	Unclassified	A2	57236	NC
4	Unclassified	A3	35302	NC
5	Unclassified	A4	26615.3	NC
6	Unclassified	A5	29942.1	NC
7	Unclassified	A6	27208.2	NC
8	Unclassified	A7	27312.3	NC
9	Unclassified	A8	10817.1	NC
10	Unclassified	B10	5836.34	NC
11	Unclassified	B1	63817.7	NC
12	Unclassified	B2	50794.1	NC
13	Unclassified	B3	35749.9	NC
14	Unclassified	B4	36203.4	NC
15	Unclassified	B5	22455.6	NC
16	Unclassified	B6	25551.2	NC
17	Unclassified	B7	26701.2	NC
18	Unclassified	B8	25457.5	NC
19	Unclassified	B9	29410.7	NC
20	Unclassified	C1	67906.4	NC
21	Unclassified	C3	44698.4	NC
22	Unclassified	C2	52619.7	NC
23	Peduoviridae	A9	1491.93	NC
24	Peduoviridae	A1	1951.19	NC
25	Peduoviridae	A2	2470.55	NC
26	Peduoviridae	A3	4217.39	NC
27	Peduoviridae	A4	4261.08	NC
28	Peduoviridae	A5	3562.04	NC
29	Peduoviridae	A6	4027.95	NC
30	Peduoviridae	A7	3836.21	NC
31	Peduoviridae	A8	1684.76	NC
32	Peduoviridae	B10	1305.34	NC
33	Peduoviridae	B1	4523.84	NC
34	Peduoviridae	B2	6572.51	NC
35	Peduoviridae	B3	2156.96	NC
36	Peduoviridae	B4	4593.64	NC
37	Peduoviridae	B5	3882.64	NC
38	Peduoviridae	B6	3783.32	NC
39	Peduoviridae	B7	3357.37	NC
40	Peduoviridae	B8	3232.25	NC
41	Peduoviridae	B9	1979.17	NC
42	Peduoviridae	C1	10458.1	NC
43	Peduoviridae	C3	3515.83	NC
44	Peduoviridae	C2	4380.32	NC
45	Herelleviridae	A9	43.6716	NC
46	Herelleviridae	A1	1749.85	NC
47	Herelleviridae	A2	1427.88	NC
48	Herelleviridae	A3	437.662	NC
49	Herelleviridae	A4	426.519	NC
50	Herelleviridae	A5	447.587	NC
51	Herelleviridae	A6	390.555	NC
52	Herelleviridae	A7	421.167	NC
53	Herelleviridae	A8	14.4293	NC
54	Herelleviridae	B10	37.798	NC
55	Herelleviridae	B1	1100.85	NC
56	Herelleviridae	B2	782.941	NC
57	Herelleviridae	B3	948.592	NC
58	Herelleviridae	B4	992.499	NC
59	Herelleviridae	B5	437.757	NC
60	Herelleviridae	B6	411.695	NC
61	Herelleviridae	B7	399.499	NC
62	Herelleviridae	B8	448.305	NC
63	Herelleviridae	B9	567.99	NC
64	Herelleviridae	C1	1217.54	NC
65	Herelleviridae	C3	344.519	NC
66	Herelleviridae	C2	319.896	NC
67	Adenoviridae	A9	33.205	NC
68	Adenoviridae	A1	1456.55	NC
69	Adenoviridae	A2	1681.42	NC
70	Adenoviridae	A3	2454.47	NC
71	Adenoviridae	A4	318.833	NC
72	Adenoviridae	A5	356.463	NC
73	Adenoviridae	A6	319.306	NC
74	Adenoviridae	A7	288.274	NC
75	Adenoviridae	A8	33.4979	NC
76	Adenoviridae	B10	20.6755	NC
77	Adenoviridae	B1	532.942	NC
78	Adenoviridae	B2	816.878	NC
79	Adenoviridae	B3	416.9	NC
80	Adenoviridae	B4	598.78	NC
81	Adenoviridae	B5	353.841	NC
82	Adenoviridae	B6	413.981	NC
83	Adenoviridae	B7	528.672	NC
84	Adenoviridae	B8	476.91	NC
85	Adenoviridae	B9	334.315	NC
86	Adenoviridae	C1	680.473	NC
87	Adenoviridae	C3	265.101	NC
88	Adenoviridae	C2	183.722	NC
89	Kyanoviridae	A9	1478.96	NC
90	Kyanoviridae	A1	152.167	NC
91	Kyanoviridae	A2	146.548	NC
92	Kyanoviridae	A3	127.365	NC
93	Kyanoviridae	A4	163.611	NC
94	Kyanoviridae	A5	189.814	NC
95	Kyanoviridae	A6	176.876	NC
96	Kyanoviridae	A7	146.886	NC
97	Kyanoviridae	A8	1975.25	NC
98	Kyanoviridae	B10	62.6042	NC
99	Kyanoviridae	B1	365.582	NC
100	Kyanoviridae	B2	439.811	NC
101	Kyanoviridae	B3	904.798	NC
102	Kyanoviridae	B4	520.293	NC
103	Kyanoviridae	B5	252.122	NC
104	Kyanoviridae	B6	272.378	NC
105	Kyanoviridae	B7	267.276	NC
106	Kyanoviridae	B8	275.389	NC
107	Kyanoviridae	B9	875.971	NC
108	Kyanoviridae	C1	1369.85	NC
109	Kyanoviridae	C3	665.267	NC
110	Kyanoviridae	C2	1476.72	NC
111	Mesyanzhinovviridae	A9	1342.53	NC
112	Mesyanzhinovviridae	A1	209.515	NC
113	Mesyanzhinovviridae	A2	211.222	NC
114	Mesyanzhinovviridae	A3	53.075	NC
115	Mesyanzhinovviridae	A4	589.725	NC
116	Mesyanzhinovviridae	A5	777.118	NC
117	Mesyanzhinovviridae	A6	581.072	NC
118	Mesyanzhinovviridae	A7	588.635	NC
119	Mesyanzhinovviridae	A8	607.005	NC
120	Mesyanzhinovviridae	B10	58.2412	NC
121	Mesyanzhinovviridae	B1	104.614	NC
122	Mesyanzhinovviridae	B2	823.035	NC
123	Mesyanzhinovviridae	B3	161.335	NC
124	Mesyanzhinovviridae	B4	138.856	NC
125	Mesyanzhinovviridae	B5	245.747	NC
126	Mesyanzhinovviridae	B6	293.993	NC
127	Mesyanzhinovviridae	B7	327.952	NC
128	Mesyanzhinovviridae	B8	313.415	NC
129	Mesyanzhinovviridae	B9	388.087	NC
130	Mesyanzhinovviridae	C1	491.214	NC
131	Mesyanzhinovviridae	C3	600.158	NC
132	Mesyanzhinovviridae	C2	2087.75	NC
133	Casjensviridae	A9	170.108	NC
134	Casjensviridae	A1	480.421	NC
135	Casjensviridae	A2	452.937	NC
136	Casjensviridae	A3	204.161	NC
137	Casjensviridae	A4	443.59	NC
138	Casjensviridae	A5	486.539	NC
139	Casjensviridae	A6	458.4	NC
140	Casjensviridae	A7	440.149	NC
141	Casjensviridae	A8	100.859	NC
142	Casjensviridae	B10	61.5412	NC
143	Casjensviridae	B1	55.1941	NC
144	Casjensviridae	B2	354.809	NC
145	Casjensviridae	B3	663.87	NC
146	Casjensviridae	B4	656.193	NC
147	Casjensviridae	B5	427.727	NC
148	Casjensviridae	B6	436.532	NC
149	Casjensviridae	B7	453.52	NC
150	Casjensviridae	B8	440.472	NC
151	Casjensviridae	B9	708.732	NC
152	Casjensviridae	C1	537.286	NC
153	Casjensviridae	C3	571.395	NC
154	Casjensviridae	C2	611.703	NC
155	Inoviridae	A9	385.625	NC
156	Inoviridae	A1	113.627	NC
157	Inoviridae	A2	124.392	NC
158	Inoviridae	A3	454.84	NC
159	Inoviridae	A4	526.599	NC
160	Inoviridae	A5	558.393	NC
161	Inoviridae	A6	530.565	NC
162	Inoviridae	A7	522.056	NC
163	Inoviridae	A8	359.736	NC
164	Inoviridae	B10	31.4624	NC
165	Inoviridae	B1	314.409	NC
166	Inoviridae	B2	265.32	NC
167	Inoviridae	B3	483.981	NC
168	Inoviridae	B4	148.368	NC
169	Inoviridae	B5	113.455	NC
170	Inoviridae	B6	157.001	NC
171	Inoviridae	B7	166.632	NC
172	Inoviridae	B8	151.799	NC
173	Inoviridae	B9	227.172	NC
174	Inoviridae	C1	684.218	NC
175	Inoviridae	C3	548.107	NC
176	Inoviridae	C2	528.825	NC
177	Straboviridae	A9	47.5025	NC
178	Straboviridae	A1	912.6	NC
179	Straboviridae	A2	918.568	NC
180	Straboviridae	A3	155.473	NC
181	Straboviridae	A4	20.2066	NC
182	Straboviridae	A5	33.535	NC
183	Straboviridae	A6	24.495	NC
184	Straboviridae	A7	28.5807	NC
185	Straboviridae	A8	86.5992	NC
186	Straboviridae	B10	37.2042	NC
187	Straboviridae	B1	939.015	NC
188	Straboviridae	B2	853.94	NC
189	Straboviridae	B3	160.034	NC
190	Straboviridae	B4	146.914	NC
191	Straboviridae	B5	79.2597	NC
192	Straboviridae	B6	68.4134	NC
193	Straboviridae	B7	85.3747	NC
194	Straboviridae	B8	83.8778	NC
195	Straboviridae	B9	103.658	NC
196	Straboviridae	C1	2168.54	NC
197	Straboviridae	C3	113.327	NC
198	Straboviridae	C2	181.287	NC
199	Suoliviridae	A9	15.8261	NC
200	Suoliviridae	A1	1210.19	NC
201	Suoliviridae	A2	858.178	NC
202	Suoliviridae	A3	114.805	NC
203	Suoliviridae	A4	148.318	NC
204	Suoliviridae	A5	181.081	NC
205	Suoliviridae	A6	181.158	NC
206	Suoliviridae	A7	212.068	NC
207	Suoliviridae	A8	9.2627	NC
208	Suoliviridae	B10	2.7584	NC
209	Suoliviridae	B1	578.353	NC
210	Suoliviridae	B2	929.797	NC
211	Suoliviridae	B3	283.138	NC
212	Suoliviridae	B4	128.994	NC
213	Suoliviridae	B5	5.63804	NC
214	Suoliviridae	B6	6.22787	NC
215	Suoliviridae	B7	1.5258	NC
216	Suoliviridae	B8	3.43861	NC
217	Suoliviridae	B9	48.2619	NC
218	Suoliviridae	C1	298.405	NC
219	Suoliviridae	C3	14.5833	NC
220	Suoliviridae	C2	377.897	NC
221	Herpesviridae	A9	10.4503	NC
222	Herpesviridae	A1	0	NC
223	Herpesviridae	A2	10.2173	NC
224	Herpesviridae	A3	120.261	NC
225	Herpesviridae	A4	858.513	NC
226	Herpesviridae	A5	671.681	NC
227	Herpesviridae	A6	806.739	NC
228	Herpesviridae	A7	733.058	NC
229	Herpesviridae	A8	0	NC
230	Herpesviridae	B10	5.92306	NC
231	Herpesviridae	B1	33.4325	NC
232	Herpesviridae	B2	18.6922	NC
233	Herpesviridae	B3	67.8721	NC
234	Herpesviridae	B4	70.6291	NC
235	Herpesviridae	B5	379.525	NC
236	Herpesviridae	B6	316.012	NC
237	Herpesviridae	B7	259.971	NC
238	Herpesviridae	B8	283.763	NC
239	Herpesviridae	B9	219.652	NC
240	Herpesviridae	C1	10.5525	NC
241	Herpesviridae	C3	312.69	NC
242	Herpesviridae	C2	374.049	NC
243	Steigviridae	A9	337.442	NC
244	Steigviridae	A1	1408.72	NC
245	Steigviridae	A2	1179.04	NC
246	Steigviridae	A3	106.319	NC
247	Steigviridae	A4	25.6169	NC
248	Steigviridae	A5	31.9679	NC
249	Steigviridae	A6	26.3963	NC
250	Steigviridae	A7	32.733	NC
251	Steigviridae	A8	448.423	NC
252	Steigviridae	B10	3.71792	NC
253	Steigviridae	B1	342.034	NC
254	Steigviridae	B2	534.802	NC
255	Steigviridae	B3	401.846	NC
256	Steigviridae	B4	53.1893	NC
257	Steigviridae	B5	18.7375	NC
258	Steigviridae	B6	20.6043	NC
259	Steigviridae	B7	21.5693	NC
260	Steigviridae	B8	20.5902	NC
261	Steigviridae	B9	96.8202	NC
262	Steigviridae	C1	98.5429	NC
263	Steigviridae	C3	93.3386	NC
264	Steigviridae	C2	216.966	NC
265	Iridoviridae	A9	1544.23	NC
266	Iridoviridae	A1	135.862	NC
267	Iridoviridae	A2	125.647	NC
268	Iridoviridae	A3	235.604	NC
269	Iridoviridae	A4	87.2845	NC
270	Iridoviridae	A5	89.3276	NC
271	Iridoviridae	A6	77.8942	NC
272	Iridoviridae	A7	76.6019	NC
273	Iridoviridae	A8	1685.62	NC
274	Iridoviridae	B10	3.6594	NC
275	Iridoviridae	B1	45.7067	NC
276	Iridoviridae	B2	41.264	NC
277	Iridoviridae	B3	128.412	NC
278	Iridoviridae	B4	378.046	NC
279	Iridoviridae	B5	99.5237	NC
280	Iridoviridae	B6	95.8743	NC
281	Iridoviridae	B7	84.9825	NC
282	Iridoviridae	B8	97.6999	NC
283	Iridoviridae	B9	236.506	NC
284	Iridoviridae	C1	141.946	NC
285	Iridoviridae	C3	69.8898	NC
286	Iridoviridae	C2	9.7881	NC
287	Schitoviridae	A9	585.291	NC
288	Schitoviridae	A1	458.721	NC
289	Schitoviridae	A2	501.649	NC
290	Schitoviridae	A3	16.1464	NC
291	Schitoviridae	A4	146.404	NC
292	Schitoviridae	A5	283.522	NC
293	Schitoviridae	A6	190.04	NC
294	Schitoviridae	A7	199.871	NC
295	Schitoviridae	A8	348.583	NC
296	Schitoviridae	B10	4.07352	NC
297	Schitoviridae	B1	620.521	NC
298	Schitoviridae	B2	530.443	NC
299	Schitoviridae	B3	121.414	NC
300	Schitoviridae	B4	54.8868	NC
301	Schitoviridae	B5	13.0832	NC
302	Schitoviridae	B6	13.0715	NC
303	Schitoviridae	B7	16.2729	NC
304	Schitoviridae	B8	17.8721	NC
305	Schitoviridae	B9	42.0156	NC
306	Schitoviridae	C1	565.714	NC
307	Schitoviridae	C3	137.645	NC
308	Schitoviridae	C2	198.979	NC
309	Autographiviridae	A9	225.956	NC
310	Autographiviridae	A1	59.9987	NC
311	Autographiviridae	A2	74.8799	NC
312	Autographiviridae	A3	66.3609	NC
313	Autographiviridae	A4	273.515	NC
314	Autographiviridae	A5	289.076	NC
315	Autographiviridae	A6	296.354	NC
316	Autographiviridae	A7	309.688	NC
317	Autographiviridae	A8	141.884	NC
318	Autographiviridae	B10	16.2877	NC
319	Autographiviridae	B1	327.089	NC
320	Autographiviridae	B2	384.344	NC
321	Autographiviridae	B3	468.589	NC
322	Autographiviridae	B4	348.609	NC
323	Autographiviridae	B5	110.539	NC
324	Autographiviridae	B6	127.164	NC
325	Autographiviridae	B7	140.167	NC
326	Autographiviridae	B8	136.745	NC
327	Autographiviridae	B9	305.849	NC
328	Autographiviridae	C1	159.489	NC
329	Autographiviridae	C3	322.242	NC
330	Autographiviridae	C2	146.757	NC
331	Zobellviridae	A9	1098.38	NC
332	Zobellviridae	A1	0	NC
333	Zobellviridae	A2	0	NC
334	Zobellviridae	A3	0	NC
335	Zobellviridae	A4	60.2867	NC
336	Zobellviridae	A5	88.5542	NC
337	Zobellviridae	A6	71.5664	NC
338	Zobellviridae	A7	79.0932	NC
339	Zobellviridae	A8	2722.26	NC
340	Zobellviridae	B10	1.94165	NC
341	Zobellviridae	B1	8.64954	NC
342	Zobellviridae	B2	17.9322	NC
343	Zobellviridae	B3	19.8489	NC
344	Zobellviridae	B4	2.24432	NC
345	Zobellviridae	B5	5.26825	NC
346	Zobellviridae	B6	6.16154	NC
347	Zobellviridae	B7	6.35268	NC
348	Zobellviridae	B8	6.62415	NC
349	Zobellviridae	B9	22.1854	NC
350	Zobellviridae	C1	0	NC
351	Zobellviridae	C3	74.4289	NC
352	Zobellviridae	C2	30.138	NC
353	Phycodnaviridae	A9	174.508	NC
354	Phycodnaviridae	A1	225.351	NC
355	Phycodnaviridae	A2	207.051	NC
356	Phycodnaviridae	A3	50.5831	NC
357	Phycodnaviridae	A4	160.127	NC
358	Phycodnaviridae	A5	127.61	NC
359	Phycodnaviridae	A6	165.502	NC
360	Phycodnaviridae	A7	149.737	NC
361	Phycodnaviridae	A8	254.866	NC
362	Phycodnaviridae	B10	33.6355	NC
363	Phycodnaviridae	B1	69.6795	NC
364	Phycodnaviridae	B2	121.616	NC
365	Phycodnaviridae	B3	135.387	NC
366	Phycodnaviridae	B4	129.77	NC
367	Phycodnaviridae	B5	286.668	NC
368	Phycodnaviridae	B6	238.363	NC
369	Phycodnaviridae	B7	233.193	NC
370	Phycodnaviridae	B8	242.026	NC
371	Phycodnaviridae	B9	262.829	NC
372	Phycodnaviridae	C1	111.133	NC
373	Phycodnaviridae	C3	195.811	NC
374	Phycodnaviridae	C2	173.214	NC
375	Microviridae	A9	0	NC
376	Microviridae	A1	599.671	NC
377	Microviridae	A2	618.182	NC
378	Microviridae	A3	72.6763	NC
379	Microviridae	A4	3.19133	NC
380	Microviridae	A5	12.3596	NC
381	Microviridae	A6	8.61601	NC
382	Microviridae	A7	9.14062	NC
383	Microviridae	A8	0	NC
384	Microviridae	B10	0.827457	NC
385	Microviridae	B1	338.716	NC
386	Microviridae	B2	452.228	NC
387	Microviridae	B3	42.5119	NC
388	Microviridae	B4	73.7352	NC
389	Microviridae	B5	3.52062	NC
390	Microviridae	B6	3.2074	NC
391	Microviridae	B7	3.48579	NC
392	Microviridae	B8	3.77208	NC
393	Microviridae	B9	19.4032	NC
394	Microviridae	C1	1432.53	NC
395	Microviridae	C3	1.67166	NC
396	Microviridae	C2	13.4931	NC
397	Redondoviridae	A9	0	NC
398	Redondoviridae	A1	311.479	NC
399	Redondoviridae	A2	301.987	NC
400	Redondoviridae	A3	101.609	NC
401	Redondoviridae	A4	108.53	NC
402	Redondoviridae	A5	137.621	NC
403	Redondoviridae	A6	140.327	NC
404	Redondoviridae	A7	160.586	NC
405	Redondoviridae	A8	0	NC
406	Redondoviridae	B10	4.72954	NC
407	Redondoviridae	B1	622.336	NC
408	Redondoviridae	B2	311.724	NC
409	Redondoviridae	B3	187.185	NC
410	Redondoviridae	B4	71.7642	NC
411	Redondoviridae	B5	78.4002	NC
412	Redondoviridae	B6	71.9649	NC
413	Redondoviridae	B7	91.8694	NC
414	Redondoviridae	B8	89.1322	NC
415	Redondoviridae	B9	83.7079	NC
416	Redondoviridae	C1	124.574	NC
417	Redondoviridae	C3	38.4695	NC
418	Redondoviridae	C2	86.5802	NC
419	Parvoviridae	A9	122.793	NC
420	Parvoviridae	A1	181.925	NC
421	Parvoviridae	A2	218.001	NC
422	Parvoviridae	A3	117.889	NC
423	Parvoviridae	A4	14.7454	NC
424	Parvoviridae	A5	20.4209	NC
425	Parvoviridae	A6	15.6855	NC
426	Parvoviridae	A7	20.1983	NC
427	Parvoviridae	A8	217.207	NC
428	Parvoviridae	B10	1.91077	NC
429	Parvoviridae	B1	74.3704	NC
430	Parvoviridae	B2	160.312	NC
431	Parvoviridae	B3	126.455	NC
432	Parvoviridae	B4	323.006	NC
433	Parvoviridae	B5	7.61364	NC
434	Parvoviridae	B6	9.53733	NC
435	Parvoviridae	B7	6.72982	NC
436	Parvoviridae	B8	9.57556	NC
437	Parvoviridae	B9	68.244	NC
438	Parvoviridae	C1	216.224	NC
439	Parvoviridae	C3	2.78823	NC
440	Parvoviridae	C2	60.0963	NC
441	Poxviridae	A9	30.6488	NC
442	Poxviridae	A1	21.6011	NC
443	Poxviridae	A2	48.9906	NC
444	Poxviridae	A3	2.60797	NC
445	Poxviridae	A4	23.1598	NC
446	Poxviridae	A5	21.3801	NC
447	Poxviridae	A6	19.6295	NC
448	Poxviridae	A7	21.5087	NC
449	Poxviridae	A8	69.7028	NC
450	Poxviridae	B10	5.77299	NC
451	Poxviridae	B1	96.089	NC
452	Poxviridae	B2	101.565	NC
453	Poxviridae	B3	5.31343	NC
454	Poxviridae	B4	63.5844	NC
455	Poxviridae	B5	94.4596	NC
456	Poxviridae	B6	115.688	NC
457	Poxviridae	B7	119.602	NC
458	Poxviridae	B8	119.385	NC
459	Poxviridae	B9	64.3758	NC
460	Poxviridae	C1	70.0899	NC
461	Poxviridae	C3	76.8557	NC
462	Poxviridae	C2	118.411	NC
463	Circoviridae	A9	5.45268	NC
464	Circoviridae	A1	2.10898	NC
465	Circoviridae	A2	1.49665	NC
466	Circoviridae	A3	0	NC
467	Circoviridae	A4	0	NC
468	Circoviridae	A5	0	NC
469	Circoviridae	A6	0	NC
470	Circoviridae	A7	0	NC
471	Circoviridae	A8	0.721046	NC
472	Circoviridae	B10	1.26604	NC
473	Circoviridae	B1	6.42877	NC
474	Circoviridae	B2	23.3992	NC
475	Circoviridae	B3	66.4575	NC
476	Circoviridae	B4	687.623	NC
477	Circoviridae	B5	2.73795	NC
478	Circoviridae	B6	2.98195	NC
479	Circoviridae	B7	1.38001	NC
480	Circoviridae	B8	1.64348	NC
481	Circoviridae	B9	12.8981	NC
482	Circoviridae	C1	51.0209	NC
483	Circoviridae	C3	0	NC
484	Circoviridae	C2	0	NC
485	Bacilladnaviridae	A9	0	NC
486	Bacilladnaviridae	A1	47.0593	NC
487	Bacilladnaviridae	A2	37.5273	NC
488	Bacilladnaviridae	A3	8.76386	NC
489	Bacilladnaviridae	A4	17.3823	NC
490	Bacilladnaviridae	A5	14.482	NC
491	Bacilladnaviridae	A6	17.343	NC
492	Bacilladnaviridae	A7	18.2633	NC
493	Bacilladnaviridae	A8	0	NC
494	Bacilladnaviridae	B10	0.92692	NC
495	Bacilladnaviridae	B1	26.732	NC
496	Bacilladnaviridae	B2	24.3838	NC
497	Bacilladnaviridae	B3	38.8869	NC
498	Bacilladnaviridae	B4	14.1128	NC
499	Bacilladnaviridae	B5	1.55966	NC
500	Bacilladnaviridae	B6	1.77277	NC
501	Bacilladnaviridae	B7	0.924802	NC
502	Bacilladnaviridae	B8	2.15254	NC
503	Bacilladnaviridae	B9	14.6601	NC
504	Bacilladnaviridae	C1	19.6507	NC
505	Bacilladnaviridae	C3	0	NC
506	Bacilladnaviridae	C2	0	NC
507	Fiersviridae	A9	0	NC
508	Fiersviridae	A1	59.5262	NC
509	Fiersviridae	A2	62.6735	NC
510	Fiersviridae	A3	14.7148	NC
511	Fiersviridae	A4	21.5582	NC
512	Fiersviridae	A5	17.5639	NC
513	Fiersviridae	A6	22.6877	NC
514	Fiersviridae	A7	23.3346	NC
515	Fiersviridae	A8	0	NC
516	Fiersviridae	B10	0	NC
517	Fiersviridae	B1	9.92271	NC
518	Fiersviridae	B2	44.1139	NC
519	Fiersviridae	B3	10.0435	NC
520	Fiersviridae	B4	2.87013	NC
521	Fiersviridae	B5	0	NC
522	Fiersviridae	B6	0	NC
523	Fiersviridae	B7	0	NC
524	Fiersviridae	B8	0	NC
525	Fiersviridae	B9	0.984036	NC
526	Fiersviridae	C1	0	NC
527	Fiersviridae	C3	0	NC
528	Fiersviridae	C2	0	NC
529	Asfarviridae	A9	0	NC
530	Asfarviridae	A1	0	NC
531	Asfarviridae	A2	0.691618	NC
532	Asfarviridae	A3	5.50134	NC
533	Asfarviridae	A4	14.0455	NC
534	Asfarviridae	A5	11.4905	NC
535	Asfarviridae	A6	13.1189	NC
536	Asfarviridae	A7	13.1597	NC
537	Asfarviridae	A8	0	NC
538	Asfarviridae	B10	0	NC
539	Asfarviridae	B1	8.99356	NC
540	Asfarviridae	B2	38.0712	NC
541	Asfarviridae	B3	67.4219	NC
542	Asfarviridae	B4	19.4046	NC
543	Asfarviridae	B5	9.18296	NC
544	Asfarviridae	B6	8.52484	NC
545	Asfarviridae	B7	14.729	NC
546	Asfarviridae	B8	16.4769	NC
547	Asfarviridae	B9	39.5708	NC
548	Asfarviridae	C1	0	NC
549	Asfarviridae	C3	2.09559	NC
550	Asfarviridae	C2	3.39758	NC
551	Genomoviridae	A9	0	NC
552	Genomoviridae	A1	0	NC
553	Genomoviridae	A2	0	NC
554	Genomoviridae	A3	0	NC
555	Genomoviridae	A4	15.6031	NC
556	Genomoviridae	A5	15.8488	NC
557	Genomoviridae	A6	14.1889	NC
558	Genomoviridae	A7	15.7914	NC
559	Genomoviridae	A8	0	NC
560	Genomoviridae	B10	2.6137	NC
561	Genomoviridae	B1	0	NC
562	Genomoviridae	B2	0	NC
563	Genomoviridae	B3	1.79022	NC
564	Genomoviridae	B4	0	NC
565	Genomoviridae	B5	39.8294	NC
566	Genomoviridae	B6	35.5666	NC
567	Genomoviridae	B7	31.5496	NC
568	Genomoviridae	B8	34.5844	NC
569	Genomoviridae	B9	36.8222	NC
570	Genomoviridae	C1	0	NC
571	Genomoviridae	C3	22.6392	NC
572	Genomoviridae	C2	0	NC
573	Pleolipoviridae	A9	0	NC
574	Pleolipoviridae	A1	5.3166	NC
575	Pleolipoviridae	A2	3.64568	NC
576	Pleolipoviridae	A3	0	NC
577	Pleolipoviridae	A4	46.6422	NC
578	Pleolipoviridae	A5	6.97793	NC
579	Pleolipoviridae	A6	12.9395	NC
580	Pleolipoviridae	A7	10.0026	NC
581	Pleolipoviridae	A8	0	NC
582	Pleolipoviridae	B10	0	NC
583	Pleolipoviridae	B1	0	NC
584	Pleolipoviridae	B2	0	NC
585	Pleolipoviridae	B3	12.2618	NC
586	Pleolipoviridae	B4	17.6075	NC
587	Pleolipoviridae	B5	1.16924	NC
588	Pleolipoviridae	B6	0.92207	NC
589	Pleolipoviridae	B7	1.17225	NC
590	Pleolipoviridae	B8	0.991792	NC
591	Pleolipoviridae	B9	4.0622	NC
592	Pleolipoviridae	C1	0	NC
593	Pleolipoviridae	C3	9.20747	NC
594	Pleolipoviridae	C2	0	NC
595	Smacoviridae	A9	0	NC
596	Smacoviridae	A1	0	NC
597	Smacoviridae	A2	0	NC
598	Smacoviridae	A3	0	NC
599	Smacoviridae	A4	15.811	NC
600	Smacoviridae	A5	12.2121	NC
601	Smacoviridae	A6	11.5987	NC
602	Smacoviridae	A7	13.0076	NC
603	Smacoviridae	A8	0	NC
604	Smacoviridae	B10	0	NC
605	Smacoviridae	B1	0	NC
606	Smacoviridae	B2	0	NC
607	Smacoviridae	B3	0	NC
608	Smacoviridae	B4	0	NC
609	Smacoviridae	B5	2.30818	NC
610	Smacoviridae	B6	2.29071	NC
611	Smacoviridae	B7	3.84649	NC
612	Smacoviridae	B8	2.79707	NC
613	Smacoviridae	B9	6.52051	NC
614	Smacoviridae	C1	0	NC
615	Smacoviridae	C3	0	NC
616	Smacoviridae	C2	0	NC
617	Vilyaviridae	A9	0	NC
618	Vilyaviridae	A1	0	NC
619	Vilyaviridae	A2	0	NC
620	Vilyaviridae	A3	0	NC
621	Vilyaviridae	A4	5.34791	NC
622	Vilyaviridae	A5	4.89285	NC
623	Vilyaviridae	A6	5.24967	NC
624	Vilyaviridae	A7	5.57194	NC
625	Vilyaviridae	A8	0	NC
626	Vilyaviridae	B10	0	NC
627	Vilyaviridae	B1	0	NC
628	Vilyaviridae	B2	0	NC
629	Vilyaviridae	B3	0	NC
630	Vilyaviridae	B4	0	NC
631	Vilyaviridae	B5	3.96423	NC
632	Vilyaviridae	B6	5.25102	NC
633	Vilyaviridae	B7	7.08232	NC
634	Vilyaviridae	B8	6.36493	NC
635	Vilyaviridae	B9	2.84387	NC
636	Vilyaviridae	C1	0	NC
637	Vilyaviridae	C3	2.02518	NC
638	Vilyaviridae	C2	0	NC
639	Geminiviridae	A9	0	NC
640	Geminiviridae	A1	0	NC
641	Geminiviridae	A2	0	NC
642	Geminiviridae	A3	0	NC
643	Geminiviridae	A4	0	NC
644	Geminiviridae	A5	0	NC
645	Geminiviridae	A6	0	NC
646	Geminiviridae	A7	0	NC
647	Geminiviridae	A8	0	NC
648	Geminiviridae	B10	0	NC
649	Geminiviridae	B1	0	NC
650	Geminiviridae	B2	0	NC
651	Geminiviridae	B3	1.66443	NC
652	Geminiviridae	B4	0	NC
653	Geminiviridae	B5	0	NC
654	Geminiviridae	B6	0	NC
655	Geminiviridae	B7	0	NC
656	Geminiviridae	B8	0	NC
657	Geminiviridae	B9	0	NC
658	Geminiviridae	C1	0	NC
659	Geminiviridae	C3	0	NC
660	Geminiviridae	C2	0	NC
661	Nenyaviridae	A9	0	NC
662	Nenyaviridae	A1	0	NC
663	Nenyaviridae	A2	0	NC
664	Nenyaviridae	A3	0	NC
665	Nenyaviridae	A4	0	NC
666	Nenyaviridae	A5	0	NC
667	Nenyaviridae	A6	0	NC
668	Nenyaviridae	A7	0	NC
669	Nenyaviridae	A8	0	NC
670	Nenyaviridae	B10	0	NC
671	Nenyaviridae	B1	0	NC
672	Nenyaviridae	B2	0	NC
673	Nenyaviridae	B3	0	NC
674	Nenyaviridae	B4	0	NC
675	Nenyaviridae	B5	0	NC
676	Nenyaviridae	B6	0	NC
677	Nenyaviridae	B7	0	NC
678	Nenyaviridae	B8	0	NC
679	Nenyaviridae	B9	0	NC
680	Nenyaviridae	C1	0	NC
681	Nenyaviridae	C3	0	NC
682	Nenyaviridae	C2	0	NC
683	Others	A9	1129.7	NC
684	Others	A1	3191.93	NC
685	Others	A2	3025.16	NC
686	Others	A3	906.458	NC
687	Others	A4	1352.08	NC
688	Others	A5	1024.45	NC
689	Others	A6	1053.14	NC
690	Others	A7	1033.45	NC
691	Others	A8	1102.77	NC
692	Others	B10	59.3444	NC
693	Others	B1	2223.48	NC
694	Others	B2	2749.08	NC
695	Others	B3	2336.61	NC
696	Others	B4	1792.95	NC
697	Others	B5	575.481	NC
698	Others	B6	536.576	NC
699	Others	B7	506.791	NC
700	Others	B8	538.5	NC
701	Others	B9	1065.52	NC
702	Others	C1	2300.42	NC
703	Others	C3	925.766	NC
704	Others	C2	1939.49	NC
705	Genomoviridae	A9	3780.29	VPC
706	Genomoviridae	A1	420751	VPC
707	Genomoviridae	A2	360993	VPC
708	Genomoviridae	A3	434352	VPC
709	Genomoviridae	A4	346359	VPC
710	Genomoviridae	A5	429708	VPC
711	Genomoviridae	A6	387399	VPC
712	Genomoviridae	A7	407578	VPC
713	Genomoviridae	A8	29640.8	VPC
714	Genomoviridae	B10	121373	VPC
715	Genomoviridae	B1	139676	VPC
716	Genomoviridae	B2	178649	VPC
717	Genomoviridae	B3	87917.9	VPC
718	Genomoviridae	B4	70518.7	VPC
719	Genomoviridae	B5	90646	VPC
720	Genomoviridae	B6	94579.2	VPC
721	Genomoviridae	B7	32697.5	VPC
722	Genomoviridae	B8	47483.7	VPC
723	Genomoviridae	B9	83000	VPC
724	Genomoviridae	C1	173682	VPC
725	Genomoviridae	C3	318734	VPC
726	Genomoviridae	C2	6320.72	VPC
727	Unclassified	A9	2741.5	VPC
728	Unclassified	A1	8571.91	VPC
729	Unclassified	A2	8559.07	VPC
730	Unclassified	A3	1090.57	VPC
731	Unclassified	A4	12381	VPC
732	Unclassified	A5	3632.32	VPC
733	Unclassified	A6	10064.5	VPC
734	Unclassified	A7	8893.6	VPC
735	Unclassified	A8	43633.2	VPC
736	Unclassified	B10	186990	VPC
737	Unclassified	B1	51431.3	VPC
738	Unclassified	B2	77950	VPC
739	Unclassified	B3	60177.6	VPC
740	Unclassified	B4	125230	VPC
741	Unclassified	B5	227199	VPC
742	Unclassified	B6	138104	VPC
743	Unclassified	B7	258846	VPC
744	Unclassified	B8	231597	VPC
745	Unclassified	B9	200500	VPC
746	Unclassified	C1	39686.5	VPC
747	Unclassified	C3	44867.3	VPC
748	Unclassified	C2	115641	VPC
749	Asfarviridae	A9	142280	VPC
750	Asfarviridae	A1	223.085	VPC
751	Asfarviridae	A2	224.843	VPC
752	Asfarviridae	A3	138.895	VPC
753	Asfarviridae	A4	457.189	VPC
754	Asfarviridae	A5	104.076	VPC
755	Asfarviridae	A6	323.69	VPC
756	Asfarviridae	A7	189.155	VPC
757	Asfarviridae	A8	59608.8	VPC
758	Asfarviridae	B10	32677.5	VPC
759	Asfarviridae	B1	153.023	VPC
760	Asfarviridae	B2	569.057	VPC
761	Asfarviridae	B3	2114.8	VPC
762	Asfarviridae	B4	20086	VPC
763	Asfarviridae	B5	53524.8	VPC
764	Asfarviridae	B6	27654.7	VPC
765	Asfarviridae	B7	62006	VPC
766	Asfarviridae	B8	45063.3	VPC
767	Asfarviridae	B9	46516.6	VPC
768	Asfarviridae	C1	2921.27	VPC
769	Asfarviridae	C3	0	VPC
770	Asfarviridae	C2	106.748	VPC
771	Fiersviridae	A9	143132	VPC
772	Fiersviridae	A1	83.3893	VPC
773	Fiersviridae	A2	110.624	VPC
774	Fiersviridae	A3	132.045	VPC
775	Fiersviridae	A4	182.835	VPC
776	Fiersviridae	A5	70.3449	VPC
777	Fiersviridae	A6	172.201	VPC
778	Fiersviridae	A7	67.4245	VPC
779	Fiersviridae	A8	55016.2	VPC
780	Fiersviridae	B10	2897.87	VPC
781	Fiersviridae	B1	124.255	VPC
782	Fiersviridae	B2	184.031	VPC
783	Fiersviridae	B3	36301.5	VPC
784	Fiersviridae	B4	29353.7	VPC
785	Fiersviridae	B5	1444.16	VPC
786	Fiersviridae	B6	3585.55	VPC
787	Fiersviridae	B7	1487.07	VPC
788	Fiersviridae	B8	21558.6	VPC
789	Fiersviridae	B9	15552.1	VPC
790	Fiersviridae	C1	38.818	VPC
791	Fiersviridae	C3	212.731	VPC
792	Fiersviridae	C2	1.65591	VPC
793	Microviridae	A9	610.865	VPC
794	Microviridae	A1	2047.7	VPC
795	Microviridae	A2	15387.1	VPC
796	Microviridae	A3	727.518	VPC
797	Microviridae	A4	275.272	VPC
798	Microviridae	A5	130	VPC
799	Microviridae	A6	215.605	VPC
800	Microviridae	A7	198.402	VPC
801	Microviridae	A8	22622.8	VPC
802	Microviridae	B10	168.109	VPC
803	Microviridae	B1	14665	VPC
804	Microviridae	B2	21627.7	VPC
805	Microviridae	B3	41235.8	VPC
806	Microviridae	B4	12087.6	VPC
807	Microviridae	B5	304.612	VPC
808	Microviridae	B6	1107.61	VPC
809	Microviridae	B7	470.919	VPC
810	Microviridae	B8	934.712	VPC
811	Microviridae	B9	296.191	VPC
812	Microviridae	C1	26165.1	VPC
813	Microviridae	C3	182.081	VPC
814	Microviridae	C2	97555.7	VPC
815	Circoviridae	A9	56.5993	VPC
816	Circoviridae	A1	221.902	VPC
817	Circoviridae	A2	288.819	VPC
818	Circoviridae	A3	81.9907	VPC
819	Circoviridae	A4	140.409	VPC
820	Circoviridae	A5	24.4144	VPC
821	Circoviridae	A6	93.6627	VPC
822	Circoviridae	A7	78.5663	VPC
823	Circoviridae	A8	2136.84	VPC
824	Circoviridae	B10	3501.4	VPC
825	Circoviridae	B1	4166.06	VPC
826	Circoviridae	B2	4107.1	VPC
827	Circoviridae	B3	39163.8	VPC
828	Circoviridae	B4	32967.5	VPC
829	Circoviridae	B5	1849.32	VPC
830	Circoviridae	B6	4173.46	VPC
831	Circoviridae	B7	2046.61	VPC
832	Circoviridae	B8	22056.7	VPC
833	Circoviridae	B9	15568.7	VPC
834	Circoviridae	C1	66544.4	VPC
835	Circoviridae	C3	17801.2	VPC
836	Circoviridae	C2	19409.9	VPC
837	Adenoviridae	A9	144577	VPC
838	Adenoviridae	A1	88.4378	VPC
839	Adenoviridae	A2	118.02	VPC
840	Adenoviridae	A3	132.695	VPC
841	Adenoviridae	A4	179.868	VPC
842	Adenoviridae	A5	68.8674	VPC
843	Adenoviridae	A6	171.535	VPC
844	Adenoviridae	A7	67.6859	VPC
845	Adenoviridae	A8	53990.8	VPC
846	Adenoviridae	B10	16.0085	VPC
847	Adenoviridae	B1	115.039	VPC
848	Adenoviridae	B2	100.289	VPC
849	Adenoviridae	B3	112.252	VPC
850	Adenoviridae	B4	2140.35	VPC
851	Adenoviridae	B5	4.60413	VPC
852	Adenoviridae	B6	967.502	VPC
853	Adenoviridae	B7	291.04	VPC
854	Adenoviridae	B8	2069.07	VPC
855	Adenoviridae	B9	1754.37	VPC
856	Adenoviridae	C1	14.7608	VPC
857	Adenoviridae	C3	0	VPC
858	Adenoviridae	C2	30.5426	VPC
859	Pleolipoviridae	A9	25.2427	VPC
860	Pleolipoviridae	A1	13.5778	VPC
861	Pleolipoviridae	A2	14.7207	VPC
862	Pleolipoviridae	A3	12.7932	VPC
863	Pleolipoviridae	A4	19.7401	VPC
864	Pleolipoviridae	A5	11.0061	VPC
865	Pleolipoviridae	A6	14.0307	VPC
866	Pleolipoviridae	A7	16.4128	VPC
867	Pleolipoviridae	A8	21.0242	VPC
868	Pleolipoviridae	B10	223.738	VPC
869	Pleolipoviridae	B1	107125	VPC
870	Pleolipoviridae	B2	4475.02	VPC
871	Pleolipoviridae	B3	13353.3	VPC
872	Pleolipoviridae	B4	4722.35	VPC
873	Pleolipoviridae	B5	397.501	VPC
874	Pleolipoviridae	B6	114.24	VPC
875	Pleolipoviridae	B7	147.037	VPC
876	Pleolipoviridae	B8	95.0368	VPC
877	Pleolipoviridae	B9	130.427	VPC
878	Pleolipoviridae	C1	240.876	VPC
879	Pleolipoviridae	C3	0	VPC
880	Pleolipoviridae	C2	21.6023	VPC
881	Geminiviridae	A9	2.82021	VPC
882	Geminiviridae	A1	141.286	VPC
883	Geminiviridae	A2	93.8612	VPC
884	Geminiviridae	A3	24.6935	VPC
885	Geminiviridae	A4	34.3813	VPC
886	Geminiviridae	A5	4.52342	VPC
887	Geminiviridae	A6	20.2805	VPC
888	Geminiviridae	A7	12.5905	VPC
889	Geminiviridae	A8	13.5662	VPC
890	Geminiviridae	B10	3.94296	VPC
891	Geminiviridae	B1	1365.03	VPC
892	Geminiviridae	B2	3082.91	VPC
893	Geminiviridae	B3	2211.51	VPC
894	Geminiviridae	B4	1427.12	VPC
895	Geminiviridae	B5	17.6138	VPC
896	Geminiviridae	B6	91.0015	VPC
897	Geminiviridae	B7	17.9073	VPC
898	Geminiviridae	B8	86.0418	VPC
899	Geminiviridae	B9	20.8629	VPC
900	Geminiviridae	C1	1225.33	VPC
901	Geminiviridae	C3	101.977	VPC
902	Geminiviridae	C2	42154.7	VPC
903	Inoviridae	A9	49.4553	VPC
904	Inoviridae	A1	409.029	VPC
905	Inoviridae	A2	9705.7	VPC
906	Inoviridae	A3	47.9825	VPC
907	Inoviridae	A4	1412.17	VPC
908	Inoviridae	A5	184.523	VPC
909	Inoviridae	A6	1174.45	VPC
910	Inoviridae	A7	648.371	VPC
911	Inoviridae	A8	2604.21	VPC
912	Inoviridae	B10	235.205	VPC
913	Inoviridae	B1	1426.26	VPC
914	Inoviridae	B2	2742.23	VPC
915	Inoviridae	B3	11132.3	VPC
916	Inoviridae	B4	994.716	VPC
917	Inoviridae	B5	461.068	VPC
918	Inoviridae	B6	501.493	VPC
919	Inoviridae	B7	369.506	VPC
920	Inoviridae	B8	205.399	VPC
921	Inoviridae	B9	316.197	VPC
922	Inoviridae	C1	587.355	VPC
923	Inoviridae	C3	55.037	VPC
924	Inoviridae	C2	2.69294	VPC
925	Smacoviridae	A9	2.98029	VPC
926	Smacoviridae	A1	1339.62	VPC
927	Smacoviridae	A2	1171.22	VPC
928	Smacoviridae	A3	162.473	VPC
929	Smacoviridae	A4	305.303	VPC
930	Smacoviridae	A5	38.0425	VPC
931	Smacoviridae	A6	166.563	VPC
932	Smacoviridae	A7	99.1941	VPC
933	Smacoviridae	A8	54.8858	VPC
934	Smacoviridae	B10	129.977	VPC
935	Smacoviridae	B1	4215.58	VPC
936	Smacoviridae	B2	7045.87	VPC
937	Smacoviridae	B3	3936.91	VPC
938	Smacoviridae	B4	2381.14	VPC
939	Smacoviridae	B5	129.646	VPC
940	Smacoviridae	B6	370.015	VPC
941	Smacoviridae	B7	258.845	VPC
942	Smacoviridae	B8	267.501	VPC
943	Smacoviridae	B9	143.752	VPC
944	Smacoviridae	C1	1792.09	VPC
945	Smacoviridae	C3	0	VPC
946	Smacoviridae	C2	147.198	VPC
947	Poxviridae	A9	0.696879	VPC
948	Poxviridae	A1	15.973	VPC
949	Poxviridae	A2	28.7711	VPC
950	Poxviridae	A3	2.47346	VPC
951	Poxviridae	A4	24.1407	VPC
952	Poxviridae	A5	2.82652	VPC
953	Poxviridae	A6	15.0733	VPC
954	Poxviridae	A7	13.1486	VPC
955	Poxviridae	A8	32.0448	VPC
956	Poxviridae	B10	0	VPC
957	Poxviridae	B1	26.7946	VPC
958	Poxviridae	B2	57.8593	VPC
959	Poxviridae	B3	155.587	VPC
960	Poxviridae	B4	404.644	VPC
961	Poxviridae	B5	17.012	VPC
962	Poxviridae	B6	41.4721	VPC
963	Poxviridae	B7	26.5371	VPC
964	Poxviridae	B8	68.89	VPC
965	Poxviridae	B9	32.5888	VPC
966	Poxviridae	C1	213.619	VPC
967	Poxviridae	C3	17765	VPC
968	Poxviridae	C2	224.402	VPC
969	Vilyaviridae	A9	71.2257	VPC
970	Vilyaviridae	A1	18.0268	VPC
971	Vilyaviridae	A2	16.0164	VPC
972	Vilyaviridae	A3	2.83771	VPC
973	Vilyaviridae	A4	106.289	VPC
974	Vilyaviridae	A5	35.9481	VPC
975	Vilyaviridae	A6	52.1424	VPC
976	Vilyaviridae	A7	92.3468	VPC
977	Vilyaviridae	A8	10652.6	VPC
978	Vilyaviridae	B10	883.458	VPC
979	Vilyaviridae	B1	15.2199	VPC
980	Vilyaviridae	B2	23.6488	VPC
981	Vilyaviridae	B3	6.61835	VPC
982	Vilyaviridae	B4	16.7792	VPC
983	Vilyaviridae	B5	3.89077	VPC
984	Vilyaviridae	B6	3.94348	VPC
985	Vilyaviridae	B7	2.55817	VPC
986	Vilyaviridae	B8	4.31689	VPC
987	Vilyaviridae	B9	23.59	VPC
988	Vilyaviridae	C1	4140.57	VPC
989	Vilyaviridae	C3	34.9114	VPC
990	Vilyaviridae	C2	12.7087	VPC
991	Straboviridae	A9	0	VPC
992	Straboviridae	A1	2.14243	VPC
993	Straboviridae	A2	10.9819	VPC
994	Straboviridae	A3	0	VPC
995	Straboviridae	A4	4.93402	VPC
996	Straboviridae	A5	0	VPC
997	Straboviridae	A6	0.49191	VPC
998	Straboviridae	A7	0	VPC
999	Straboviridae	A8	0.511601	VPC
1000	Straboviridae	B10	153.861	VPC
1001	Straboviridae	B1	20.709	VPC
1002	Straboviridae	B2	69.0987	VPC
1003	Straboviridae	B3	90.9486	VPC
1004	Straboviridae	B4	33.2041	VPC
1005	Straboviridae	B5	5.18685	VPC
1006	Straboviridae	B6	21.5479	VPC
1007	Straboviridae	B7	6.77649	VPC
1008	Straboviridae	B8	4.37404	VPC
1009	Straboviridae	B9	8.91124	VPC
1010	Straboviridae	C1	6813.21	VPC
1011	Straboviridae	C3	0	VPC
1012	Straboviridae	C2	9.71446	VPC
1013	Bacilladnaviridae	A9	0.672705	VPC
1014	Bacilladnaviridae	A1	43.3475	VPC
1015	Bacilladnaviridae	A2	47.786	VPC
1016	Bacilladnaviridae	A3	36.6326	VPC
1017	Bacilladnaviridae	A4	337.017	VPC
1018	Bacilladnaviridae	A5	16.7954	VPC
1019	Bacilladnaviridae	A6	102.296	VPC
1020	Bacilladnaviridae	A7	57.4358	VPC
1021	Bacilladnaviridae	A8	10.4667	VPC
1022	Bacilladnaviridae	B10	0	VPC
1023	Bacilladnaviridae	B1	0.424475	VPC
1024	Bacilladnaviridae	B2	2.54962	VPC
1025	Bacilladnaviridae	B3	3.97967	VPC
1026	Bacilladnaviridae	B4	58.563	VPC
1027	Bacilladnaviridae	B5	30.4455	VPC
1028	Bacilladnaviridae	B6	111.662	VPC
1029	Bacilladnaviridae	B7	53.51	VPC
1030	Bacilladnaviridae	B8	94.0701	VPC
1031	Bacilladnaviridae	B9	8.48534	VPC
1032	Bacilladnaviridae	C1	456.803	VPC
1033	Bacilladnaviridae	C3	2.465	VPC
1034	Bacilladnaviridae	C2	3183.47	VPC
1035	Parvoviridae	A9	1.94092	VPC
1036	Parvoviridae	A1	1.24009	VPC
1037	Parvoviridae	A2	1.33058	VPC
1038	Parvoviridae	A3	1.23389	VPC
1039	Parvoviridae	A4	3.19378	VPC
1040	Parvoviridae	A5	1.58373	VPC
1041	Parvoviridae	A6	2.15048	VPC
1042	Parvoviridae	A7	2.52994	VPC
1043	Parvoviridae	A8	13.3056	VPC
1044	Parvoviridae	B10	11.4451	VPC
1045	Parvoviridae	B1	56.5014	VPC
1046	Parvoviridae	B2	327.571	VPC
1047	Parvoviridae	B3	1267.07	VPC
1048	Parvoviridae	B4	1911.57	VPC
1049	Parvoviridae	B5	62.1857	VPC
1050	Parvoviridae	B6	92.6103	VPC
1051	Parvoviridae	B7	66.5777	VPC
1052	Parvoviridae	B8	95.4316	VPC
1053	Parvoviridae	B9	43.166	VPC
1054	Parvoviridae	C1	135.694	VPC
1055	Parvoviridae	C3	0	VPC
1056	Parvoviridae	C2	27.8504	VPC
1057	Nenyaviridae	A9	0.551388	VPC
1058	Nenyaviridae	A1	5.20116	VPC
1059	Nenyaviridae	A2	2.59094	VPC
1060	Nenyaviridae	A3	4.61031	VPC
1061	Nenyaviridae	A4	7.03201	VPC
1062	Nenyaviridae	A5	1.47576	VPC
1063	Nenyaviridae	A6	5.97718	VPC
1064	Nenyaviridae	A7	9.57422	VPC
1065	Nenyaviridae	A8	0.913623	VPC
1066	Nenyaviridae	B10	0.512165	VPC
1067	Nenyaviridae	B1	2315.97	VPC
1068	Nenyaviridae	B2	671.888	VPC
1069	Nenyaviridae	B3	485.182	VPC
1070	Nenyaviridae	B4	136.011	VPC
1071	Nenyaviridae	B5	0.911514	VPC
1072	Nenyaviridae	B6	17.5318	VPC
1073	Nenyaviridae	B7	6.88166	VPC
1074	Nenyaviridae	B8	17.1273	VPC
1075	Nenyaviridae	B9	4.11531	VPC
1076	Nenyaviridae	C1	11.0088	VPC
1077	Nenyaviridae	C3	0	VPC
1078	Nenyaviridae	C2	65.6414	VPC
1079	Steigviridae	A9	225.298	VPC
1080	Steigviridae	A1	0.558153	VPC
1081	Steigviridae	A2	0.346774	VPC
1082	Steigviridae	A3	0.262134	VPC
1083	Steigviridae	A4	0.890095	VPC
1084	Steigviridae	A5	0.275715	VPC
1085	Steigviridae	A6	0.330383	VPC
1086	Steigviridae	A7	0.342542	VPC
1087	Steigviridae	A8	1916.09	VPC
1088	Steigviridae	B10	295.82	VPC
1089	Steigviridae	B1	0.581683	VPC
1090	Steigviridae	B2	2.64594	VPC
1091	Steigviridae	B3	23.9193	VPC
1092	Steigviridae	B4	7.24835	VPC
1093	Steigviridae	B5	39.6049	VPC
1094	Steigviridae	B6	61.405	VPC
1095	Steigviridae	B7	45.7681	VPC
1096	Steigviridae	B8	2.6261	VPC
1097	Steigviridae	B9	57.2763	VPC
1098	Steigviridae	C1	77.8575	VPC
1099	Steigviridae	C3	397.913	VPC
1100	Steigviridae	C2	111.254	VPC
1101	Autographiviridae	A9	4.48537	VPC
1102	Autographiviridae	A1	0	VPC
1103	Autographiviridae	A2	0	VPC
1104	Autographiviridae	A3	0	VPC
1105	Autographiviridae	A4	10.1852	VPC
1106	Autographiviridae	A5	2.76963	VPC
1107	Autographiviridae	A6	9.10943	VPC
1108	Autographiviridae	A7	11.2407	VPC
1109	Autographiviridae	A8	70.8734	VPC
1110	Autographiviridae	B10	222.025	VPC
1111	Autographiviridae	B1	0.854714	VPC
1112	Autographiviridae	B2	16.034	VPC
1113	Autographiviridae	B3	268.02	VPC
1114	Autographiviridae	B4	1435.37	VPC
1115	Autographiviridae	B5	14.7622	VPC
1116	Autographiviridae	B6	78.6406	VPC
1117	Autographiviridae	B7	28.4449	VPC
1118	Autographiviridae	B8	9.04723	VPC
1119	Autographiviridae	B9	21.7888	VPC
1120	Autographiviridae	C1	175.786	VPC
1121	Autographiviridae	C3	0	VPC
1122	Autographiviridae	C2	7.66286	VPC
1123	Peduoviridae	A9	2.03082	VPC
1124	Peduoviridae	A1	0	VPC
1125	Peduoviridae	A2	0	VPC
1126	Peduoviridae	A3	0	VPC
1127	Peduoviridae	A4	25.8829	VPC
1128	Peduoviridae	A5	3.2394	VPC
1129	Peduoviridae	A6	11.3135	VPC
1130	Peduoviridae	A7	20.0515	VPC
1131	Peduoviridae	A8	38.2683	VPC
1132	Peduoviridae	B10	459.769	VPC
1133	Peduoviridae	B1	33.0484	VPC
1134	Peduoviridae	B2	19.468	VPC
1135	Peduoviridae	B3	182.795	VPC
1136	Peduoviridae	B4	63.7288	VPC
1137	Peduoviridae	B5	17.1463	VPC
1138	Peduoviridae	B6	266.619	VPC
1139	Peduoviridae	B7	26.4195	VPC
1140	Peduoviridae	B8	85.7054	VPC
1141	Peduoviridae	B9	31.4425	VPC
1142	Peduoviridae	C1	380.358	VPC
1143	Peduoviridae	C3	456.2	VPC
1144	Peduoviridae	C2	48.0246	VPC
1145	Casjensviridae	A9	1.18259	VPC
1146	Casjensviridae	A1	0.7978	VPC
1147	Casjensviridae	A2	0	VPC
1148	Casjensviridae	A3	5.7753	VPC
1149	Casjensviridae	A4	1.04094	VPC
1150	Casjensviridae	A5	0.722904	VPC
1151	Casjensviridae	A6	0	VPC
1152	Casjensviridae	A7	0	VPC
1153	Casjensviridae	A8	137.106	VPC
1154	Casjensviridae	B10	1.32801	VPC
1155	Casjensviridae	B1	221.388	VPC
1156	Casjensviridae	B2	1358.3	VPC
1157	Casjensviridae	B3	19.7624	VPC
1158	Casjensviridae	B4	21.7085	VPC
1159	Casjensviridae	B5	1.17868	VPC
1160	Casjensviridae	B6	12.574	VPC
1161	Casjensviridae	B7	2.30873	VPC
1162	Casjensviridae	B8	0.543594	VPC
1163	Casjensviridae	B9	2.67232	VPC
1164	Casjensviridae	C1	294.861	VPC
1165	Casjensviridae	C3	64.6832	VPC
1166	Casjensviridae	C2	7.57334	VPC
1167	Zobellviridae	A9	0.784023	VPC
1168	Zobellviridae	A1	0	VPC
1169	Zobellviridae	A2	0	VPC
1170	Zobellviridae	A3	1.02873	VPC
1171	Zobellviridae	A4	0.372588	VPC
1172	Zobellviridae	A5	0	VPC
1173	Zobellviridae	A6	0	VPC
1174	Zobellviridae	A7	0	VPC
1175	Zobellviridae	A8	758.895	VPC
1176	Zobellviridae	B10	0	VPC
1177	Zobellviridae	B1	0	VPC
1178	Zobellviridae	B2	0.677105	VPC
1179	Zobellviridae	B3	0	VPC
1180	Zobellviridae	B4	0	VPC
1181	Zobellviridae	B5	0	VPC
1182	Zobellviridae	B6	0	VPC
1183	Zobellviridae	B7	0	VPC
1184	Zobellviridae	B8	0	VPC
1185	Zobellviridae	B9	0.524497	VPC
1186	Zobellviridae	C1	78.0582	VPC
1187	Zobellviridae	C3	0	VPC
1188	Zobellviridae	C2	0	VPC
1189	Suoliviridae	A9	2.83174	VPC
1190	Suoliviridae	A1	12.3306	VPC
1191	Suoliviridae	A2	2.7087	VPC
1192	Suoliviridae	A3	0.88915	VPC
1193	Suoliviridae	A4	60.2488	VPC
1194	Suoliviridae	A5	14.2998	VPC
1195	Suoliviridae	A6	44.359	VPC
1196	Suoliviridae	A7	60.6327	VPC
1197	Suoliviridae	A8	101.905	VPC
1198	Suoliviridae	B10	0	VPC
1199	Suoliviridae	B1	2.01916	VPC
1200	Suoliviridae	B2	20.9835	VPC
1201	Suoliviridae	B3	55.6169	VPC
1202	Suoliviridae	B4	69.7182	VPC
1203	Suoliviridae	B5	2.93494	VPC
1204	Suoliviridae	B6	16.107	VPC
1205	Suoliviridae	B7	6.996	VPC
1206	Suoliviridae	B8	1.77937	VPC
1207	Suoliviridae	B9	10.1516	VPC
1208	Suoliviridae	C1	110.546	VPC
1209	Suoliviridae	C3	0	VPC
1210	Suoliviridae	C2	152.833	VPC
1211	Kyanoviridae	A9	0.436031	VPC
1212	Kyanoviridae	A1	0	VPC
1213	Kyanoviridae	A2	0	VPC
1214	Kyanoviridae	A3	0	VPC
1215	Kyanoviridae	A4	9.82371	VPC
1216	Kyanoviridae	A5	2.51943	VPC
1217	Kyanoviridae	A6	9.90007	VPC
1218	Kyanoviridae	A7	13.0199	VPC
1219	Kyanoviridae	A8	14.6927	VPC
1220	Kyanoviridae	B10	236.723	VPC
1221	Kyanoviridae	B1	0.425467	VPC
1222	Kyanoviridae	B2	0	VPC
1223	Kyanoviridae	B3	30.5556	VPC
1224	Kyanoviridae	B4	49.4571	VPC
1225	Kyanoviridae	B5	3.40827	VPC
1226	Kyanoviridae	B6	25.8888	VPC
1227	Kyanoviridae	B7	4.50312	VPC
1228	Kyanoviridae	B8	3.65326	VPC
1229	Kyanoviridae	B9	8.14703	VPC
1230	Kyanoviridae	C1	14.32	VPC
1231	Kyanoviridae	C3	0	VPC
1232	Kyanoviridae	C2	308.052	VPC
1233	Schitoviridae	A9	0	VPC
1234	Schitoviridae	A1	0	VPC
1235	Schitoviridae	A2	0	VPC
1236	Schitoviridae	A3	3.19821	VPC
1237	Schitoviridae	A4	231.738	VPC
1238	Schitoviridae	A5	23.662	VPC
1239	Schitoviridae	A6	109.608	VPC
1240	Schitoviridae	A7	64.0834	VPC
1241	Schitoviridae	A8	107.962	VPC
1242	Schitoviridae	B10	8.66658	VPC
1243	Schitoviridae	B1	1.21177	VPC
1244	Schitoviridae	B2	5.91202	VPC
1245	Schitoviridae	B3	5.05937	VPC
1246	Schitoviridae	B4	10.1696	VPC
1247	Schitoviridae	B5	3.48906	VPC
1248	Schitoviridae	B6	23.1307	VPC
1249	Schitoviridae	B7	5.71285	VPC
1250	Schitoviridae	B8	8.05564	VPC
1251	Schitoviridae	B9	3.98653	VPC
1252	Schitoviridae	C1	53.5291	VPC
1253	Schitoviridae	C3	11.8714	VPC
1254	Schitoviridae	C2	0	VPC
1255	Herelleviridae	A9	4.46657	VPC
1256	Herelleviridae	A1	1.71183	VPC
1257	Herelleviridae	A2	2.64476	VPC
1258	Herelleviridae	A3	5.96523	VPC
1259	Herelleviridae	A4	105.696	VPC
1260	Herelleviridae	A5	4.80439	VPC
1261	Herelleviridae	A6	17.7119	VPC
1262	Herelleviridae	A7	4.53493	VPC
1263	Herelleviridae	A8	6.23952	VPC
1264	Herelleviridae	B10	0	VPC
1265	Herelleviridae	B1	2.59219	VPC
1266	Herelleviridae	B2	3.13105	VPC
1267	Herelleviridae	B3	60.1588	VPC
1268	Herelleviridae	B4	65.1975	VPC
1269	Herelleviridae	B5	7.82869	VPC
1270	Herelleviridae	B6	106.441	VPC
1271	Herelleviridae	B7	14.2391	VPC
1272	Herelleviridae	B8	10.874	VPC
1273	Herelleviridae	B9	19.8471	VPC
1274	Herelleviridae	C1	11.1053	VPC
1275	Herelleviridae	C3	0	VPC
1276	Herelleviridae	C2	69.0007	VPC
1277	Phycodnaviridae	A9	0	VPC
1278	Phycodnaviridae	A1	0	VPC
1279	Phycodnaviridae	A2	0	VPC
1280	Phycodnaviridae	A3	0	VPC
1281	Phycodnaviridae	A4	1.57125	VPC
1282	Phycodnaviridae	A5	0.261074	VPC
1283	Phycodnaviridae	A6	1.54845	VPC
1284	Phycodnaviridae	A7	1.77478	VPC
1285	Phycodnaviridae	A8	0.616208	VPC
1286	Phycodnaviridae	B10	34.8526	VPC
1287	Phycodnaviridae	B1	9.47247	VPC
1288	Phycodnaviridae	B2	158.842	VPC
1289	Phycodnaviridae	B3	20.1439	VPC
1290	Phycodnaviridae	B4	58.7551	VPC
1291	Phycodnaviridae	B5	0.753328	VPC
1292	Phycodnaviridae	B6	44.316	VPC
1293	Phycodnaviridae	B7	2.24895	VPC
1294	Phycodnaviridae	B8	7.22909	VPC
1295	Phycodnaviridae	B9	0.734563	VPC
1296	Phycodnaviridae	C1	0	VPC
1297	Phycodnaviridae	C3	0	VPC
1298	Phycodnaviridae	C2	0	VPC
1299	Mesyanzhinovviridae	A9	0	VPC
1300	Mesyanzhinovviridae	A1	0	VPC
1301	Mesyanzhinovviridae	A2	0.408578	VPC
1302	Mesyanzhinovviridae	A3	0	VPC
1303	Mesyanzhinovviridae	A4	0.233338	VPC
1304	Mesyanzhinovviridae	A5	0	VPC
1305	Mesyanzhinovviridae	A6	0	VPC
1306	Mesyanzhinovviridae	A7	0	VPC
1307	Mesyanzhinovviridae	A8	3.38504	VPC
1308	Mesyanzhinovviridae	B10	2.58043	VPC
1309	Mesyanzhinovviridae	B1	1.96684	VPC
1310	Mesyanzhinovviridae	B2	5.42121	VPC
1311	Mesyanzhinovviridae	B3	178.742	VPC
1312	Mesyanzhinovviridae	B4	8.05489	VPC
1313	Mesyanzhinovviridae	B5	5.35852	VPC
1314	Mesyanzhinovviridae	B6	33.5043	VPC
1315	Mesyanzhinovviridae	B7	9.00037	VPC
1316	Mesyanzhinovviridae	B8	2.44542	VPC
1317	Mesyanzhinovviridae	B9	34.1509	VPC
1318	Mesyanzhinovviridae	C1	21.3616	VPC
1319	Mesyanzhinovviridae	C3	0	VPC
1320	Mesyanzhinovviridae	C2	1.12765	VPC
1321	Redondoviridae	A9	0	VPC
1322	Redondoviridae	A1	50.7444	VPC
1323	Redondoviridae	A2	0.367787	VPC
1324	Redondoviridae	A3	0	VPC
1325	Redondoviridae	A4	3.61142	VPC
1326	Redondoviridae	A5	1.31618	VPC
1327	Redondoviridae	A6	4.98972	VPC
1328	Redondoviridae	A7	5.35884	VPC
1329	Redondoviridae	A8	0	VPC
1330	Redondoviridae	B10	0	VPC
1331	Redondoviridae	B1	0.922264	VPC
1332	Redondoviridae	B2	7.64286	VPC
1333	Redondoviridae	B3	27.1591	VPC
1334	Redondoviridae	B4	7.28815	VPC
1335	Redondoviridae	B5	1.57326	VPC
1336	Redondoviridae	B6	10.1842	VPC
1337	Redondoviridae	B7	3.99521	VPC
1338	Redondoviridae	B8	1.31262	VPC
1339	Redondoviridae	B9	5.38733	VPC
1340	Redondoviridae	C1	0	VPC
1341	Redondoviridae	C3	0	VPC
1342	Redondoviridae	C2	25.3778	VPC
1343	Iridoviridae	A9	0	VPC
1344	Iridoviridae	A1	0	VPC
1345	Iridoviridae	A2	0	VPC
1346	Iridoviridae	A3	0	VPC
1347	Iridoviridae	A4	0.399885	VPC
1348	Iridoviridae	A5	0	VPC
1349	Iridoviridae	A6	0	VPC
1350	Iridoviridae	A7	0	VPC
1351	Iridoviridae	A8	6.7122	VPC
1352	Iridoviridae	B10	0	VPC
1353	Iridoviridae	B1	0	VPC
1354	Iridoviridae	B2	0	VPC
1355	Iridoviridae	B3	10.3922	VPC
1356	Iridoviridae	B4	0.32134	VPC
1357	Iridoviridae	B5	0	VPC
1358	Iridoviridae	B6	29.5943	VPC
1359	Iridoviridae	B7	0.305088	VPC
1360	Iridoviridae	B8	0	VPC
1361	Iridoviridae	B9	0	VPC
1362	Iridoviridae	C1	0	VPC
1363	Iridoviridae	C3	0	VPC
1364	Iridoviridae	C2	0	VPC
1365	Herpesviridae	A9	0	VPC
1366	Herpesviridae	A1	0	VPC
1367	Herpesviridae	A2	0	VPC
1368	Herpesviridae	A3	0	VPC
1369	Herpesviridae	A4	16.6366	VPC
1370	Herpesviridae	A5	0	VPC
1371	Herpesviridae	A6	4.64499	VPC
1372	Herpesviridae	A7	0.75163	VPC
1373	Herpesviridae	A8	0	VPC
1374	Herpesviridae	B10	0	VPC
1375	Herpesviridae	B1	0	VPC
1376	Herpesviridae	B2	3.55128	VPC
1377	Herpesviridae	B3	1.45227	VPC
1378	Herpesviridae	B4	0	VPC
1379	Herpesviridae	B5	0	VPC
1380	Herpesviridae	B6	5.91561	VPC
1381	Herpesviridae	B7	0.476877	VPC
1382	Herpesviridae	B8	2.60373	VPC
1383	Herpesviridae	B9	0.539276	VPC
1384	Herpesviridae	C1	0	VPC
1385	Herpesviridae	C3	0	VPC
1386	Herpesviridae	C2	0	VPC
1387	Others	A9	7.06313	VPC
1388	Others	A1	6.33328	VPC
1389	Others	A2	65.9972	VPC
1390	Others	A3	381.197	VPC
1391	Others	A4	1527.05	VPC
1392	Others	A5	100.975	VPC
1393	Others	A6	605.946	VPC
1394	Others	A7	352.371	VPC
1395	Others	A8	160.34	VPC
1396	Others	B10	357.692	VPC
1397	Others	B1	154.114	VPC
1398	Others	B2	222.859	VPC
1399	Others	B3	1501.39	VPC
1400	Others	B4	5235.51	VPC
1401	Others	B5	93.2519	VPC
1402	Others	B6	618.297	VPC
1403	Others	B7	164.293	VPC
1404	Others	B8	246.598	VPC
1405	Others	B9	265.126	VPC
1406	Others	C1	241.494	VPC
1407	Others	C3	3.58062	VPC
1408	Others	C2	173.739	VPC

[truncated: 4 more sheets: 5A, 5C, 6A, 7B]
